# Supplementary material for: Multikinase Treatment of Glioblastoma: Evaluating the Rationale for Regorafenib
Source: Cancers (Basel). 2025 Jan 23;17(3):375. doi: 10.3390/cancers17030375 (PMC11816343; doi:10.3390/cancers17030375)
Supplement: Supplementary file 1 [file cancers-17-00375-s001.zip]

Archive with 3 entries (3 files):
- cancers-3382881-supplementary.pdf
- cancers-3382881-Supplementary Table S2.xlsx
- cancers-3382881-Supplementary Table S3.xlsx
