# Supplementary material for: Multikinase Treatment of Glioblastoma: Evaluating the Rationale for Regorafenib
Source: Cancers (Basel). 2025 Jan 23;17(3):375. doi: 10.3390/cancers17030375 (PMC11816343; doi:10.3390/cancers17030375)
Supplement: Supplementary file 1 [file cancers-17-00375-s001.zip › cancers-3382881-Supplementary Table S2.xlsx]

## Sheet: gProfiler_hsapiens_30-5-2024_11
source	term_name	term_id	highlighted	adjusted_p_value	negative_log10_of_adjusted_p_value	term_size	query_size	intersection_size	effective_domain_size	intersections
GO:MF	protein kinase activity	GO:0004672	true	1.49096e-69	68.8265	586	46	46	20212	ABL1,BRAF,CDK19,CDK8,CDKL2,CSF1R,DDR1,DDR2,EPHA2,EPHA6,EPHA8,FGFR1,FGFR2,FGFR3,FGFR4,FLT1,FLT3,FLT4,FRK,HIPK4,KDR,KIT,MAP2K5,MAP3K19,MAP3K20,MAP3K7,MAP4K4,MAPK11,MAPK14,MAPK15,MAPK9,MKNK2,MUSK,NTRK1,NTRK3,PDGFRA,PDGFRB,RAF1,RET,SLK,STK10,TAOK3,TEK,TIE1,TNIK,TNNI3K
GO:MF	phosphotransferase activity, alcohol group as acceptor	GO:0016773	false	5.85048e-66	65.2328	697	46	46	20212	ABL1,BRAF,CDK19,CDK8,CDKL2,CSF1R,DDR1,DDR2,EPHA2,EPHA6,EPHA8,FGFR1,FGFR2,FGFR3,FGFR4,FLT1,FLT3,FLT4,FRK,HIPK4,KDR,KIT,MAP2K5,MAP3K19,MAP3K20,MAP3K7,MAP4K4,MAPK11,MAPK14,MAPK15,MAPK9,MKNK2,MUSK,NTRK1,NTRK3,PDGFRA,PDGFRB,RAF1,RET,SLK,STK10,TAOK3,TEK,TIE1,TNIK,TNNI3K
GO:MF	kinase activity	GO:0016301	false	1.86313e-63	62.7298	787	46	46	20212	ABL1,BRAF,CDK19,CDK8,CDKL2,CSF1R,DDR1,DDR2,EPHA2,EPHA6,EPHA8,FGFR1,FGFR2,FGFR3,FGFR4,FLT1,FLT3,FLT4,FRK,HIPK4,KDR,KIT,MAP2K5,MAP3K19,MAP3K20,MAP3K7,MAP4K4,MAPK11,MAPK14,MAPK15,MAPK9,MKNK2,MUSK,NTRK1,NTRK3,PDGFRA,PDGFRB,RAF1,RET,SLK,STK10,TAOK3,TEK,TIE1,TNIK,TNNI3K
GO:MF	transferase activity, transferring phosphorus-containing groups	GO:0016772	false	2.11467e-59	58.6748	959	46	46	20212	ABL1,BRAF,CDK19,CDK8,CDKL2,CSF1R,DDR1,DDR2,EPHA2,EPHA6,EPHA8,FGFR1,FGFR2,FGFR3,FGFR4,FLT1,FLT3,FLT4,FRK,HIPK4,KDR,KIT,MAP2K5,MAP3K19,MAP3K20,MAP3K7,MAP4K4,MAPK11,MAPK14,MAPK15,MAPK9,MKNK2,MUSK,NTRK1,NTRK3,PDGFRA,PDGFRB,RAF1,RET,SLK,STK10,TAOK3,TEK,TIE1,TNIK,TNNI3K
GO:MF	ATP binding	GO:0005524	true	2.7249e-50	49.5646	1500	46	46	20212	ABL1,BRAF,CDK19,CDK8,CDKL2,CSF1R,DDR1,DDR2,EPHA2,EPHA6,EPHA8,FGFR1,FGFR2,FGFR3,FGFR4,FLT1,FLT3,FLT4,FRK,HIPK4,KDR,KIT,MAP2K5,MAP3K19,MAP3K20,MAP3K7,MAP4K4,MAPK11,MAPK14,MAPK15,MAPK9,MKNK2,MUSK,NTRK1,NTRK3,PDGFRA,PDGFRB,RAF1,RET,SLK,STK10,TAOK3,TEK,TIE1,TNIK,TNNI3K
GO:MF	adenyl ribonucleotide binding	GO:0032559	false	1.70076e-49	48.7694	1560	46	46	20212	ABL1,BRAF,CDK19,CDK8,CDKL2,CSF1R,DDR1,DDR2,EPHA2,EPHA6,EPHA8,FGFR1,FGFR2,FGFR3,FGFR4,FLT1,FLT3,FLT4,FRK,HIPK4,KDR,KIT,MAP2K5,MAP3K19,MAP3K20,MAP3K7,MAP4K4,MAPK11,MAPK14,MAPK15,MAPK9,MKNK2,MUSK,NTRK1,NTRK3,PDGFRA,PDGFRB,RAF1,RET,SLK,STK10,TAOK3,TEK,TIE1,TNIK,TNNI3K
GO:MF	protein tyrosine kinase activity	GO:0004713	false	4.807e-49	48.3181	148	46	29	20212	ABL1,BRAF,CSF1R,DDR1,DDR2,EPHA2,EPHA6,EPHA8,FGFR1,FGFR2,FGFR3,FGFR4,FLT1,FLT3,FLT4,FRK,HIPK4,KDR,KIT,MAP2K5,MAP3K7,MUSK,NTRK1,NTRK3,PDGFRA,PDGFRB,RET,TEK,TIE1
GO:MF	adenyl nucleotide binding	GO:0030554	false	3.17522e-48	47.4982	1661	46	46	20212	ABL1,BRAF,CDK19,CDK8,CDKL2,CSF1R,DDR1,DDR2,EPHA2,EPHA6,EPHA8,FGFR1,FGFR2,FGFR3,FGFR4,FLT1,FLT3,FLT4,FRK,HIPK4,KDR,KIT,MAP2K5,MAP3K19,MAP3K20,MAP3K7,MAP4K4,MAPK11,MAPK14,MAPK15,MAPK9,MKNK2,MUSK,NTRK1,NTRK3,PDGFRA,PDGFRB,RAF1,RET,SLK,STK10,TAOK3,TEK,TIE1,TNIK,TNNI3K
GO:MF	purine ribonucleoside triphosphate binding	GO:0035639	false	5.19487e-46	45.2844	1853	46	46	20212	ABL1,BRAF,CDK19,CDK8,CDKL2,CSF1R,DDR1,DDR2,EPHA2,EPHA6,EPHA8,FGFR1,FGFR2,FGFR3,FGFR4,FLT1,FLT3,FLT4,FRK,HIPK4,KDR,KIT,MAP2K5,MAP3K19,MAP3K20,MAP3K7,MAP4K4,MAPK11,MAPK14,MAPK15,MAPK9,MKNK2,MUSK,NTRK1,NTRK3,PDGFRA,PDGFRB,RAF1,RET,SLK,STK10,TAOK3,TEK,TIE1,TNIK,TNNI3K
GO:MF	purine ribonucleotide binding	GO:0032555	false	2.64993e-45	44.5768	1919	46	46	20212	ABL1,BRAF,CDK19,CDK8,CDKL2,CSF1R,DDR1,DDR2,EPHA2,EPHA6,EPHA8,FGFR1,FGFR2,FGFR3,FGFR4,FLT1,FLT3,FLT4,FRK,HIPK4,KDR,KIT,MAP2K5,MAP3K19,MAP3K20,MAP3K7,MAP4K4,MAPK11,MAPK14,MAPK15,MAPK9,MKNK2,MUSK,NTRK1,NTRK3,PDGFRA,PDGFRB,RAF1,RET,SLK,STK10,TAOK3,TEK,TIE1,TNIK,TNNI3K
GO:MF	ribonucleotide binding	GO:0032553	false	3.99504e-45	44.3985	1936	46	46	20212	ABL1,BRAF,CDK19,CDK8,CDKL2,CSF1R,DDR1,DDR2,EPHA2,EPHA6,EPHA8,FGFR1,FGFR2,FGFR3,FGFR4,FLT1,FLT3,FLT4,FRK,HIPK4,KDR,KIT,MAP2K5,MAP3K19,MAP3K20,MAP3K7,MAP4K4,MAPK11,MAPK14,MAPK15,MAPK9,MKNK2,MUSK,NTRK1,NTRK3,PDGFRA,PDGFRB,RAF1,RET,SLK,STK10,TAOK3,TEK,TIE1,TNIK,TNNI3K
GO:MF	transmembrane receptor protein tyrosine kinase activity	GO:0004714	false	8.55595e-45	44.0677	63	46	23	20212	CSF1R,DDR1,DDR2,EPHA2,EPHA6,EPHA8,FGFR1,FGFR2,FGFR3,FGFR4,FLT1,FLT3,FLT4,KDR,KIT,MUSK,NTRK1,NTRK3,PDGFRA,PDGFRB,RET,TEK,TIE1
GO:MF	purine nucleotide binding	GO:0017076	false	2.95014e-44	43.5302	2021	46	46	20212	ABL1,BRAF,CDK19,CDK8,CDKL2,CSF1R,DDR1,DDR2,EPHA2,EPHA6,EPHA8,FGFR1,FGFR2,FGFR3,FGFR4,FLT1,FLT3,FLT4,FRK,HIPK4,KDR,KIT,MAP2K5,MAP3K19,MAP3K20,MAP3K7,MAP4K4,MAPK11,MAPK14,MAPK15,MAPK9,MKNK2,MUSK,NTRK1,NTRK3,PDGFRA,PDGFRB,RAF1,RET,SLK,STK10,TAOK3,TEK,TIE1,TNIK,TNNI3K
GO:MF	nucleotide binding	GO:0000166	false	1.15869e-42	41.936	2187	46	46	20212	ABL1,BRAF,CDK19,CDK8,CDKL2,CSF1R,DDR1,DDR2,EPHA2,EPHA6,EPHA8,FGFR1,FGFR2,FGFR3,FGFR4,FLT1,FLT3,FLT4,FRK,HIPK4,KDR,KIT,MAP2K5,MAP3K19,MAP3K20,MAP3K7,MAP4K4,MAPK11,MAPK14,MAPK15,MAPK9,MKNK2,MUSK,NTRK1,NTRK3,PDGFRA,PDGFRB,RAF1,RET,SLK,STK10,TAOK3,TEK,TIE1,TNIK,TNNI3K
GO:MF	nucleoside phosphate binding	GO:1901265	false	1.18357e-42	41.9268	2188	46	46	20212	ABL1,BRAF,CDK19,CDK8,CDKL2,CSF1R,DDR1,DDR2,EPHA2,EPHA6,EPHA8,FGFR1,FGFR2,FGFR3,FGFR4,FLT1,FLT3,FLT4,FRK,HIPK4,KDR,KIT,MAP2K5,MAP3K19,MAP3K20,MAP3K7,MAP4K4,MAPK11,MAPK14,MAPK15,MAPK9,MKNK2,MUSK,NTRK1,NTRK3,PDGFRA,PDGFRB,RAF1,RET,SLK,STK10,TAOK3,TEK,TIE1,TNIK,TNNI3K
GO:MF	transmembrane receptor protein kinase activity	GO:0019199	false	1.18208e-41	40.9274	82	46	23	20212	CSF1R,DDR1,DDR2,EPHA2,EPHA6,EPHA8,FGFR1,FGFR2,FGFR3,FGFR4,FLT1,FLT3,FLT4,KDR,KIT,MUSK,NTRK1,NTRK3,PDGFRA,PDGFRB,RET,TEK,TIE1
GO:MF	carbohydrate derivative binding	GO:0097367	false	1.30526e-41	40.8843	2304	46	46	20212	ABL1,BRAF,CDK19,CDK8,CDKL2,CSF1R,DDR1,DDR2,EPHA2,EPHA6,EPHA8,FGFR1,FGFR2,FGFR3,FGFR4,FLT1,FLT3,FLT4,FRK,HIPK4,KDR,KIT,MAP2K5,MAP3K19,MAP3K20,MAP3K7,MAP4K4,MAPK11,MAPK14,MAPK15,MAPK9,MKNK2,MUSK,NTRK1,NTRK3,PDGFRA,PDGFRB,RAF1,RET,SLK,STK10,TAOK3,TEK,TIE1,TNIK,TNNI3K
GO:MF	heterocyclic compound binding	GO:1901363	false	1.9895e-41	40.7013	2325	46	46	20212	ABL1,BRAF,CDK19,CDK8,CDKL2,CSF1R,DDR1,DDR2,EPHA2,EPHA6,EPHA8,FGFR1,FGFR2,FGFR3,FGFR4,FLT1,FLT3,FLT4,FRK,HIPK4,KDR,KIT,MAP2K5,MAP3K19,MAP3K20,MAP3K7,MAP4K4,MAPK11,MAPK14,MAPK15,MAPK9,MKNK2,MUSK,NTRK1,NTRK3,PDGFRA,PDGFRB,RAF1,RET,SLK,STK10,TAOK3,TEK,TIE1,TNIK,TNNI3K
GO:MF	transferase activity	GO:0016740	false	3.26959e-41	40.4855	2350	46	46	20212	ABL1,BRAF,CDK19,CDK8,CDKL2,CSF1R,DDR1,DDR2,EPHA2,EPHA6,EPHA8,FGFR1,FGFR2,FGFR3,FGFR4,FLT1,FLT3,FLT4,FRK,HIPK4,KDR,KIT,MAP2K5,MAP3K19,MAP3K20,MAP3K7,MAP4K4,MAPK11,MAPK14,MAPK15,MAPK9,MKNK2,MUSK,NTRK1,NTRK3,PDGFRA,PDGFRB,RAF1,RET,SLK,STK10,TAOK3,TEK,TIE1,TNIK,TNNI3K
GO:MF	catalytic activity, acting on a protein	GO:0140096	false	3.60882e-41	40.4426	2355	46	46	20212	ABL1,BRAF,CDK19,CDK8,CDKL2,CSF1R,DDR1,DDR2,EPHA2,EPHA6,EPHA8,FGFR1,FGFR2,FGFR3,FGFR4,FLT1,FLT3,FLT4,FRK,HIPK4,KDR,KIT,MAP2K5,MAP3K19,MAP3K20,MAP3K7,MAP4K4,MAPK11,MAPK14,MAPK15,MAPK9,MKNK2,MUSK,NTRK1,NTRK3,PDGFRA,PDGFRB,RAF1,RET,SLK,STK10,TAOK3,TEK,TIE1,TNIK,TNNI3K
GO:MF	anion binding	GO:0043168	false	2.35165e-40	39.6286	2452	46	46	20212	ABL1,BRAF,CDK19,CDK8,CDKL2,CSF1R,DDR1,DDR2,EPHA2,EPHA6,EPHA8,FGFR1,FGFR2,FGFR3,FGFR4,FLT1,FLT3,FLT4,FRK,HIPK4,KDR,KIT,MAP2K5,MAP3K19,MAP3K20,MAP3K7,MAP4K4,MAPK11,MAPK14,MAPK15,MAPK9,MKNK2,MUSK,NTRK1,NTRK3,PDGFRA,PDGFRB,RAF1,RET,SLK,STK10,TAOK3,TEK,TIE1,TNIK,TNNI3K
GO:MF	growth factor binding	GO:0019838	true	2.26867e-23	22.6442	134	46	17	20212	CSF1R,EPHA2,EPHA8,FGFR1,FGFR2,FGFR3,FGFR4,FLT1,FLT3,FLT4,KDR,KIT,NTRK1,NTRK3,PDGFRA,PDGFRB,TEK
GO:MF	catalytic activity	GO:0003824	false	3.40501e-23	22.4679	5758	46	46	20212	ABL1,BRAF,CDK19,CDK8,CDKL2,CSF1R,DDR1,DDR2,EPHA2,EPHA6,EPHA8,FGFR1,FGFR2,FGFR3,FGFR4,FLT1,FLT3,FLT4,FRK,HIPK4,KDR,KIT,MAP2K5,MAP3K19,MAP3K20,MAP3K7,MAP4K4,MAPK11,MAPK14,MAPK15,MAPK9,MKNK2,MUSK,NTRK1,NTRK3,PDGFRA,PDGFRB,RAF1,RET,SLK,STK10,TAOK3,TEK,TIE1,TNIK,TNNI3K
GO:MF	protein serine kinase activity	GO:0106310	false	2.1135e-22	21.675	359	46	21	20212	BRAF,CDK19,CDK8,CDKL2,HIPK4,MAP2K5,MAP3K19,MAP3K20,MAP3K7,MAP4K4,MAPK11,MAPK14,MAPK15,MAPK9,MKNK2,RAF1,SLK,STK10,TAOK3,TNIK,TNNI3K
GO:MF	ion binding	GO:0043167	false	6.91565e-22	21.1602	6146	46	46	20212	ABL1,BRAF,CDK19,CDK8,CDKL2,CSF1R,DDR1,DDR2,EPHA2,EPHA6,EPHA8,FGFR1,FGFR2,FGFR3,FGFR4,FLT1,FLT3,FLT4,FRK,HIPK4,KDR,KIT,MAP2K5,MAP3K19,MAP3K20,MAP3K7,MAP4K4,MAPK11,MAPK14,MAPK15,MAPK9,MKNK2,MUSK,NTRK1,NTRK3,PDGFRA,PDGFRB,RAF1,RET,SLK,STK10,TAOK3,TEK,TIE1,TNIK,TNNI3K
GO:MF	small molecule binding	GO:0036094	false	3.28561e-21	20.4834	6357	46	46	20212	ABL1,BRAF,CDK19,CDK8,CDKL2,CSF1R,DDR1,DDR2,EPHA2,EPHA6,EPHA8,FGFR1,FGFR2,FGFR3,FGFR4,FLT1,FLT3,FLT4,FRK,HIPK4,KDR,KIT,MAP2K5,MAP3K19,MAP3K20,MAP3K7,MAP4K4,MAPK11,MAPK14,MAPK15,MAPK9,MKNK2,MUSK,NTRK1,NTRK3,PDGFRA,PDGFRB,RAF1,RET,SLK,STK10,TAOK3,TEK,TIE1,TNIK,TNNI3K
GO:MF	protein serine/threonine kinase activity	GO:0004674	false	1.15243e-20	19.9384	434	46	21	20212	BRAF,CDK19,CDK8,CDKL2,HIPK4,MAP2K5,MAP3K19,MAP3K20,MAP3K7,MAP4K4,MAPK11,MAPK14,MAPK15,MAPK9,MKNK2,RAF1,SLK,STK10,TAOK3,TNIK,TNNI3K
GO:MF	organic cyclic compound binding	GO:0097159	false	8.97797e-18	17.0468	7546	46	46	20212	ABL1,BRAF,CDK19,CDK8,CDKL2,CSF1R,DDR1,DDR2,EPHA2,EPHA6,EPHA8,FGFR1,FGFR2,FGFR3,FGFR4,FLT1,FLT3,FLT4,FRK,HIPK4,KDR,KIT,MAP2K5,MAP3K19,MAP3K20,MAP3K7,MAP4K4,MAPK11,MAPK14,MAPK15,MAPK9,MKNK2,MUSK,NTRK1,NTRK3,PDGFRA,PDGFRB,RAF1,RET,SLK,STK10,TAOK3,TEK,TIE1,TNIK,TNNI3K
GO:MF	transmembrane signaling receptor activity	GO:0004888	false	1.77688e-13	12.7503	1269	46	23	20212	CSF1R,DDR1,DDR2,EPHA2,EPHA6,EPHA8,FGFR1,FGFR2,FGFR3,FGFR4,FLT1,FLT3,FLT4,KDR,KIT,MUSK,NTRK1,NTRK3,PDGFRA,PDGFRB,RET,TEK,TIE1
GO:MF	signaling receptor activity	GO:0038023	false	5.76535e-12	11.2392	1491	46	23	20212	CSF1R,DDR1,DDR2,EPHA2,EPHA6,EPHA8,FGFR1,FGFR2,FGFR3,FGFR4,FLT1,FLT3,FLT4,KDR,KIT,MUSK,NTRK1,NTRK3,PDGFRA,PDGFRB,RET,TEK,TIE1
GO:MF	molecular transducer activity	GO:0060089	false	5.76535e-12	11.2392	1491	46	23	20212	CSF1R,DDR1,DDR2,EPHA2,EPHA6,EPHA8,FGFR1,FGFR2,FGFR3,FGFR4,FLT1,FLT3,FLT4,KDR,KIT,MUSK,NTRK1,NTRK3,PDGFRA,PDGFRB,RET,TEK,TIE1
GO:MF	vascular endothelial growth factor receptor activity	GO:0005021	false	4.8164e-10	9.31728	7	46	5	20212	FLT1,FLT3,FLT4,KDR,PDGFRA
GO:MF	fibroblast growth factor receptor activity	GO:0005007	false	5.52707e-08	7.25751	5	46	4	20212	FGFR1,FGFR2,FGFR3,FGFR4
GO:MF	MAP kinase activity	GO:0004707	false	9.8667e-08	7.00583	16	46	5	20212	MAP3K7,MAPK11,MAPK14,MAPK15,MAPK9
GO:MF	vascular endothelial growth factor binding	GO:0038085	false	2.07821e-05	4.68231	4	46	3	20212	KDR,PDGFRA,PDGFRB
GO:MF	ephrin receptor activity	GO:0005003	false	3.31019e-05	4.48015	18	46	4	20212	EPHA2,EPHA6,EPHA8,NTRK1
GO:MF	fibroblast growth factor binding	GO:0017134	false	9.49966e-05	4.02229	23	46	4	20212	FGFR1,FGFR2,FGFR3,FGFR4
GO:MF	MAP kinase kinase kinase activity	GO:0004709	false	0.000159586	3.79701	26	46	4	20212	BRAF,MAP3K20,MAP3K7,RAF1
GO:MF	protein serine/threonine/tyrosine kinase activity	GO:0004712	false	0.00128064	2.89257	43	46	4	20212	BRAF,MAP2K5,MAPK14,MAPK9
GO:MF	protein tyrosine kinase collagen receptor activity	GO:0038062	false	0.00239022	2.62156	2	46	2	20212	DDR1,DDR2
GO:MF	MAP kinase kinase activity	GO:0004708	false	0.00285429	2.5445	16	46	3	20212	BRAF,MAP2K5,MAPK14
GO:MF	platelet-derived growth factor receptor activity	GO:0005017	false	0.00716024	2.14507	3	46	2	20212	PDGFRA,PDGFRB
GO:MF	protein homodimerization activity	GO:0042803	true	0.0146142	1.83523	724	46	9	20212	CSF1R,FGFR1,FGFR2,FLT4,KIT,NTRK1,PDGFRA,SLK,STK10
GO:MF	cyclin-dependent protein kinase activity	GO:0097472	false	0.018242	1.73893	29	46	3	20212	CDK19,CDK8,CDKL2
GO:MF	cyclin-dependent protein serine/threonine kinase activity	GO:0004693	false	0.018242	1.73893	29	46	3	20212	CDK19,CDK8,CDKL2
GO:MF	neurotrophin receptor activity	GO:0005030	false	0.0237983	1.62345	5	46	2	20212	NTRK1,NTRK3
GO:MF	collagen receptor activity	GO:0038064	false	0.0237983	1.62345	5	46	2	20212	DDR1,DDR2
GO:MF	identical protein binding	GO:0042802	false	0.0250626	1.60097	2162	46	15	20212	BRAF,CSF1R,FGFR1,FGFR2,FGFR3,FLT4,KDR,KIT,MAP3K7,NTRK1,PDGFRA,RAF1,SLK,STK10,TEK
GO:MF	GPI-linked ephrin receptor activity	GO:0005004	false	0.0356456	1.44799	6	46	2	20212	EPHA8,NTRK1
GO:BP	protein phosphorylation	GO:0006468	true	1.01088e-52	51.9953	1346	46	46	21031	ABL1,BRAF,CDK19,CDK8,CDKL2,CSF1R,DDR1,DDR2,EPHA2,EPHA6,EPHA8,FGFR1,FGFR2,FGFR3,FGFR4,FLT1,FLT3,FLT4,FRK,HIPK4,KDR,KIT,MAP2K5,MAP3K19,MAP3K20,MAP3K7,MAP4K4,MAPK11,MAPK14,MAPK15,MAPK9,MKNK2,MUSK,NTRK1,NTRK3,PDGFRA,PDGFRB,RAF1,RET,SLK,STK10,TAOK3,TEK,TIE1,TNIK,TNNI3K
GO:BP	phosphorylation	GO:0016310	false	1.75605e-49	48.7555	1579	46	46	21031	ABL1,BRAF,CDK19,CDK8,CDKL2,CSF1R,DDR1,DDR2,EPHA2,EPHA6,EPHA8,FGFR1,FGFR2,FGFR3,FGFR4,FLT1,FLT3,FLT4,FRK,HIPK4,KDR,KIT,MAP2K5,MAP3K19,MAP3K20,MAP3K7,MAP4K4,MAPK11,MAPK14,MAPK15,MAPK9,MKNK2,MUSK,NTRK1,NTRK3,PDGFRA,PDGFRB,RAF1,RET,SLK,STK10,TAOK3,TEK,TIE1,TNIK,TNNI3K
GO:BP	phosphate-containing compound metabolic process	GO:0006796	false	1.24516e-39	38.9048	2571	46	46	21031	ABL1,BRAF,CDK19,CDK8,CDKL2,CSF1R,DDR1,DDR2,EPHA2,EPHA6,EPHA8,FGFR1,FGFR2,FGFR3,FGFR4,FLT1,FLT3,FLT4,FRK,HIPK4,KDR,KIT,MAP2K5,MAP3K19,MAP3K20,MAP3K7,MAP4K4,MAPK11,MAPK14,MAPK15,MAPK9,MKNK2,MUSK,NTRK1,NTRK3,PDGFRA,PDGFRB,RAF1,RET,SLK,STK10,TAOK3,TEK,TIE1,TNIK,TNNI3K
GO:BP	phosphorus metabolic process	GO:0006793	false	1.95097e-39	38.7097	2596	46	46	21031	ABL1,BRAF,CDK19,CDK8,CDKL2,CSF1R,DDR1,DDR2,EPHA2,EPHA6,EPHA8,FGFR1,FGFR2,FGFR3,FGFR4,FLT1,FLT3,FLT4,FRK,HIPK4,KDR,KIT,MAP2K5,MAP3K19,MAP3K20,MAP3K7,MAP4K4,MAPK11,MAPK14,MAPK15,MAPK9,MKNK2,MUSK,NTRK1,NTRK3,PDGFRA,PDGFRB,RAF1,RET,SLK,STK10,TAOK3,TEK,TIE1,TNIK,TNNI3K
GO:BP	protein modification process	GO:0036211	false	2.57223e-36	35.5897	3031	46	46	21031	ABL1,BRAF,CDK19,CDK8,CDKL2,CSF1R,DDR1,DDR2,EPHA2,EPHA6,EPHA8,FGFR1,FGFR2,FGFR3,FGFR4,FLT1,FLT3,FLT4,FRK,HIPK4,KDR,KIT,MAP2K5,MAP3K19,MAP3K20,MAP3K7,MAP4K4,MAPK11,MAPK14,MAPK15,MAPK9,MKNK2,MUSK,NTRK1,NTRK3,PDGFRA,PDGFRB,RAF1,RET,SLK,STK10,TAOK3,TEK,TIE1,TNIK,TNNI3K
GO:BP	macromolecule modification	GO:0043412	false	7.73078e-35	34.1118	3262	46	46	21031	ABL1,BRAF,CDK19,CDK8,CDKL2,CSF1R,DDR1,DDR2,EPHA2,EPHA6,EPHA8,FGFR1,FGFR2,FGFR3,FGFR4,FLT1,FLT3,FLT4,FRK,HIPK4,KDR,KIT,MAP2K5,MAP3K19,MAP3K20,MAP3K7,MAP4K4,MAPK11,MAPK14,MAPK15,MAPK9,MKNK2,MUSK,NTRK1,NTRK3,PDGFRA,PDGFRB,RAF1,RET,SLK,STK10,TAOK3,TEK,TIE1,TNIK,TNNI3K
GO:BP	MAPK cascade	GO:0000165	false	3.0929e-31	30.5096	745	46	31	21031	ABL1,BRAF,CSF1R,EPHA2,EPHA8,FGFR1,FGFR2,FGFR3,FGFR4,FLT1,FLT3,FLT4,KDR,KIT,MAP2K5,MAP3K20,MAP3K7,MAP4K4,MAPK11,MAPK14,MAPK15,MAPK9,NTRK1,NTRK3,PDGFRA,PDGFRB,RAF1,RET,TAOK3,TEK,TNIK
GO:BP	protein autophosphorylation	GO:0046777	false	2.39388e-30	29.6209	187	46	22	21031	ABL1,CSF1R,DDR1,DDR2,FGFR1,FGFR2,FGFR4,FLT1,FLT3,FLT4,KDR,KIT,MAP3K20,MAPK15,MUSK,NTRK1,PDGFRA,PDGFRB,SLK,STK10,TAOK3,TNIK
GO:BP	transmembrane receptor protein tyrosine kinase signaling pathway	GO:0007169	false	3.38706e-30	29.4702	616	46	29	21031	ABL1,BRAF,CSF1R,DDR1,DDR2,EPHA2,EPHA6,EPHA8,FGFR1,FGFR2,FGFR3,FGFR4,FLT1,FLT3,FLT4,FRK,KDR,KIT,MAP2K5,MAPK14,MUSK,NTRK1,NTRK3,PDGFRA,PDGFRB,RAF1,RET,TEK,TIE1
GO:BP	protein metabolic process	GO:0019538	false	1.29567e-26	25.8875	4912	46	46	21031	ABL1,BRAF,CDK19,CDK8,CDKL2,CSF1R,DDR1,DDR2,EPHA2,EPHA6,EPHA8,FGFR1,FGFR2,FGFR3,FGFR4,FLT1,FLT3,FLT4,FRK,HIPK4,KDR,KIT,MAP2K5,MAP3K19,MAP3K20,MAP3K7,MAP4K4,MAPK11,MAPK14,MAPK15,MAPK9,MKNK2,MUSK,NTRK1,NTRK3,PDGFRA,PDGFRB,RAF1,RET,SLK,STK10,TAOK3,TEK,TIE1,TNIK,TNNI3K
GO:BP	enzyme-linked receptor protein signaling pathway	GO:0007167	false	4.11877e-26	25.3852	967	46	30	21031	ABL1,BRAF,CSF1R,DDR1,DDR2,EPHA2,EPHA6,EPHA8,FGFR1,FGFR2,FGFR3,FGFR4,FLT1,FLT3,FLT4,FRK,KDR,KIT,MAP2K5,MAP3K7,MAPK14,MUSK,NTRK1,NTRK3,PDGFRA,PDGFRB,RAF1,RET,TEK,TIE1
GO:BP	positive regulation of MAPK cascade	GO:0043410	false	7.2819e-25	24.1378	461	46	24	21031	ABL1,BRAF,CSF1R,EPHA8,FGFR1,FGFR2,FGFR3,FGFR4,FLT1,FLT3,FLT4,KDR,KIT,MAP2K5,MAP3K7,NTRK1,NTRK3,PDGFRA,PDGFRB,RAF1,RET,TAOK3,TEK,TNIK
GO:BP	regulation of MAPK cascade	GO:0043408	false	1.37887e-24	23.8605	643	46	26	21031	ABL1,BRAF,CSF1R,EPHA2,EPHA8,FGFR1,FGFR2,FGFR3,FGFR4,FLT1,FLT3,FLT4,KDR,KIT,MAP2K5,MAP3K7,MAP4K4,NTRK1,NTRK3,PDGFRA,PDGFRB,RAF1,RET,TAOK3,TEK,TNIK
GO:BP	positive regulation of intracellular signal transduction	GO:1902533	false	1.02878e-23	22.9877	1033	46	29	21031	ABL1,BRAF,CSF1R,DDR1,DDR2,EPHA8,FGFR1,FGFR2,FGFR3,FGFR4,FLT1,FLT3,FLT4,KDR,KIT,MAP2K5,MAP3K20,MAP3K7,MAP4K4,MUSK,NTRK1,NTRK3,PDGFRA,PDGFRB,RAF1,RET,TAOK3,TEK,TNIK
GO:BP	intracellular signaling cassette	GO:0141124	false	2.75734e-23	22.5595	1861	46	34	21031	ABL1,BRAF,CSF1R,DDR1,DDR2,EPHA2,EPHA8,FGFR1,FGFR2,FGFR3,FGFR4,FLT1,FLT3,FLT4,KDR,KIT,MAP2K5,MAP3K20,MAP3K7,MAP4K4,MAPK11,MAPK14,MAPK15,MAPK9,MUSK,NTRK1,NTRK3,PDGFRA,PDGFRB,RAF1,RET,TAOK3,TEK,TNIK
GO:BP	organonitrogen compound metabolic process	GO:1901564	false	1.20063e-22	21.9206	5986	46	46	21031	ABL1,BRAF,CDK19,CDK8,CDKL2,CSF1R,DDR1,DDR2,EPHA2,EPHA6,EPHA8,FGFR1,FGFR2,FGFR3,FGFR4,FLT1,FLT3,FLT4,FRK,HIPK4,KDR,KIT,MAP2K5,MAP3K19,MAP3K20,MAP3K7,MAP4K4,MAPK11,MAPK14,MAPK15,MAPK9,MKNK2,MUSK,NTRK1,NTRK3,PDGFRA,PDGFRB,RAF1,RET,SLK,STK10,TAOK3,TEK,TIE1,TNIK,TNNI3K
GO:BP	regulation of intracellular signal transduction	GO:1902531	false	3.70642e-21	20.431	1766	46	32	21031	ABL1,BRAF,CSF1R,DDR1,DDR2,EPHA2,EPHA8,FGFR1,FGFR2,FGFR3,FGFR4,FLT1,FLT3,FLT4,HIPK4,KDR,KIT,MAP2K5,MAP3K20,MAP3K7,MAP4K4,MAPK14,MUSK,NTRK1,NTRK3,PDGFRA,PDGFRB,RAF1,RET,TAOK3,TEK,TNIK
GO:BP	positive regulation of phosphatidylinositol 3-kinase/protein kinase B signal transduction	GO:0051897	false	7.23708e-21	20.1404	179	46	17	21031	CSF1R,DDR1,DDR2,EPHA8,FGFR1,FGFR3,FLT1,FLT3,KDR,KIT,MUSK,NTRK1,NTRK3,PDGFRA,PDGFRB,RET,TEK
GO:BP	intracellular signal transduction	GO:0035556	false	8.16223e-21	20.0882	2668	46	36	21031	ABL1,BRAF,CSF1R,DDR1,DDR2,EPHA2,EPHA8,FGFR1,FGFR2,FGFR3,FGFR4,FLT1,FLT3,FLT4,HIPK4,KDR,KIT,MAP2K5,MAP3K20,MAP3K7,MAP4K4,MAPK11,MAPK14,MAPK15,MAPK9,MKNK2,MUSK,NTRK1,NTRK3,PDGFRA,PDGFRB,RAF1,RET,TAOK3,TEK,TNIK
GO:BP	regulation of phosphatidylinositol 3-kinase/protein kinase B signal transduction	GO:0051896	false	3.50796e-20	19.4549	247	46	18	21031	CSF1R,DDR1,DDR2,EPHA2,EPHA8,FGFR1,FGFR3,FLT1,FLT3,KDR,KIT,MUSK,NTRK1,NTRK3,PDGFRA,PDGFRB,RET,TEK
GO:BP	positive regulation of phosphorylation	GO:0042327	false	4.56497e-20	19.3406	630	46	23	21031	ABL1,BRAF,CSF1R,DDR2,FGFR1,FGFR3,FLT1,FLT3,FLT4,KDR,KIT,MAP2K5,MAP3K7,MUSK,NTRK1,NTRK3,PDGFRA,PDGFRB,RAF1,RET,TAOK3,TEK,TNIK
GO:BP	positive regulation of signal transduction	GO:0009967	false	5.3469e-20	19.2719	1561	46	30	21031	ABL1,BRAF,CSF1R,DDR1,DDR2,EPHA8,FGFR1,FGFR2,FGFR3,FGFR4,FLT1,FLT3,FLT4,KDR,KIT,MAP2K5,MAP3K20,MAP3K7,MAP4K4,MAPK9,MUSK,NTRK1,NTRK3,PDGFRA,PDGFRB,RAF1,RET,TAOK3,TEK,TNIK
GO:BP	positive regulation of protein phosphorylation	GO:0001934	false	5.68477e-19	18.2453	603	46	22	21031	ABL1,BRAF,CSF1R,DDR2,FGFR1,FGFR3,FLT1,FLT3,FLT4,KDR,KIT,MAP2K5,MAP3K7,MUSK,NTRK1,NTRK3,PDGFRB,RAF1,RET,TAOK3,TEK,TNIK
GO:BP	positive regulation of phosphorus metabolic process	GO:0010562	false	5.84458e-19	18.2332	705	46	23	21031	ABL1,BRAF,CSF1R,DDR2,FGFR1,FGFR3,FLT1,FLT3,FLT4,KDR,KIT,MAP2K5,MAP3K7,MUSK,NTRK1,NTRK3,PDGFRA,PDGFRB,RAF1,RET,TAOK3,TEK,TNIK
GO:BP	positive regulation of phosphate metabolic process	GO:0045937	false	5.84458e-19	18.2332	705	46	23	21031	ABL1,BRAF,CSF1R,DDR2,FGFR1,FGFR3,FLT1,FLT3,FLT4,KDR,KIT,MAP2K5,MAP3K7,MUSK,NTRK1,NTRK3,PDGFRA,PDGFRB,RAF1,RET,TAOK3,TEK,TNIK
GO:BP	phosphatidylinositol 3-kinase/protein kinase B signal transduction	GO:0043491	false	7.92123e-19	18.1012	293	46	18	21031	CSF1R,DDR1,DDR2,EPHA2,EPHA8,FGFR1,FGFR3,FLT1,FLT3,KDR,KIT,MUSK,NTRK1,NTRK3,PDGFRA,PDGFRB,RET,TEK
GO:BP	positive regulation of cell communication	GO:0010647	false	2.27399e-18	17.6432	1777	46	30	21031	ABL1,BRAF,CSF1R,DDR1,DDR2,EPHA8,FGFR1,FGFR2,FGFR3,FGFR4,FLT1,FLT3,FLT4,KDR,KIT,MAP2K5,MAP3K20,MAP3K7,MAP4K4,MAPK9,MUSK,NTRK1,NTRK3,PDGFRA,PDGFRB,RAF1,RET,TAOK3,TEK,TNIK
GO:BP	positive regulation of signaling	GO:0023056	false	2.31117e-18	17.6362	1778	46	30	21031	ABL1,BRAF,CSF1R,DDR1,DDR2,EPHA8,FGFR1,FGFR2,FGFR3,FGFR4,FLT1,FLT3,FLT4,KDR,KIT,MAP2K5,MAP3K20,MAP3K7,MAP4K4,MAPK9,MUSK,NTRK1,NTRK3,PDGFRA,PDGFRB,RAF1,RET,TAOK3,TEK,TNIK
GO:BP	positive regulation of catalytic activity	GO:0043085	false	4.66148e-18	17.3315	773	46	23	21031	ABL1,CSF1R,DDR2,EPHA2,FGFR1,FGFR2,FGFR3,FGFR4,FLT1,FLT3,KIT,MAP2K5,MAP3K7,MAP4K4,MAPK14,MAPK15,NTRK1,NTRK3,PDGFRA,PDGFRB,RAF1,RET,TAOK3
GO:BP	positive regulation of protein modification process	GO:0031401	false	6.97896e-18	17.1562	787	46	23	21031	ABL1,BRAF,CSF1R,DDR2,FGFR1,FGFR3,FLT1,FLT3,FLT4,KDR,KIT,MAP2K5,MAP3K7,MAPK9,MUSK,NTRK1,NTRK3,PDGFRB,RAF1,RET,TAOK3,TEK,TNIK
GO:BP	peptidyl-amino acid modification	GO:0018193	false	5.79689e-17	16.2368	747	46	22	21031	ABL1,BRAF,CSF1R,DDR1,DDR2,FGFR1,FGFR2,FGFR3,FGFR4,FLT1,FLT3,FLT4,KDR,KIT,MAPK14,MAPK9,NTRK1,NTRK3,PDGFRA,PDGFRB,RAF1,RET
GO:BP	peptidyl-tyrosine phosphorylation	GO:0018108	false	2.02925e-16	15.6927	258	46	16	21031	ABL1,CSF1R,DDR1,DDR2,FGFR1,FGFR2,FGFR3,FGFR4,FLT1,FLT3,FLT4,KDR,KIT,NTRK1,PDGFRA,PDGFRB
GO:BP	peptidyl-tyrosine modification	GO:0018212	false	2.29844e-16	15.6386	260	46	16	21031	ABL1,CSF1R,DDR1,DDR2,FGFR1,FGFR2,FGFR3,FGFR4,FLT1,FLT3,FLT4,KDR,KIT,NTRK1,PDGFRA,PDGFRB
GO:BP	cell surface receptor signaling pathway	GO:0007166	false	3.14521e-16	15.5024	2799	46	33	21031	ABL1,BRAF,CSF1R,DDR1,DDR2,EPHA2,EPHA6,EPHA8,FGFR1,FGFR2,FGFR3,FGFR4,FLT1,FLT3,FLT4,FRK,KDR,KIT,MAP2K5,MAP3K7,MAPK14,MAPK9,MKNK2,MUSK,NTRK1,NTRK3,PDGFRA,PDGFRB,RAF1,RET,TEK,TIE1,TNIK
GO:BP	regulation of phosphorylation	GO:0042325	false	6.79832e-16	15.1676	966	46	23	21031	ABL1,BRAF,CSF1R,DDR2,FGFR1,FGFR3,FLT1,FLT3,FLT4,KDR,KIT,MAP2K5,MAP3K7,MUSK,NTRK1,NTRK3,PDGFRA,PDGFRB,RAF1,RET,TAOK3,TEK,TNIK
GO:BP	regulation of cell motility	GO:2000145	false	1.33998e-15	14.8729	996	46	23	21031	ABL1,BRAF,CSF1R,DDR2,EPHA2,FGFR1,FLT1,FLT4,KDR,KIT,MAP2K5,MAP3K7,MAP4K4,MAPK15,NTRK3,PDGFRA,PDGFRB,RAF1,RET,SLK,STK10,TEK,TIE1
GO:BP	positive regulation of response to stimulus	GO:0048584	false	2.62021e-15	14.5817	2274	46	30	21031	ABL1,BRAF,CSF1R,DDR1,DDR2,EPHA8,FGFR1,FGFR2,FGFR3,FGFR4,FLT1,FLT3,FLT4,KDR,KIT,MAP2K5,MAP3K20,MAP3K7,MAP4K4,MAPK9,MUSK,NTRK1,NTRK3,PDGFRA,PDGFRB,RAF1,RET,TAOK3,TEK,TNIK
GO:BP	regulation of signal transduction	GO:0009966	false	3.03141e-15	14.5184	3010	46	33	21031	ABL1,BRAF,CSF1R,DDR1,DDR2,EPHA2,EPHA8,FGFR1,FGFR2,FGFR3,FGFR4,FLT1,FLT3,FLT4,HIPK4,KDR,KIT,MAP2K5,MAP3K20,MAP3K7,MAP4K4,MAPK14,MAPK9,MUSK,NTRK1,NTRK3,PDGFRA,PDGFRB,RAF1,RET,TAOK3,TEK,TNIK
GO:BP	regulation of locomotion	GO:0040012	false	3.34337e-15	14.4758	1038	46	23	21031	ABL1,BRAF,CSF1R,DDR2,EPHA2,FGFR1,FLT1,FLT4,KDR,KIT,MAP2K5,MAP3K7,MAP4K4,MAPK15,NTRK3,PDGFRA,PDGFRB,RAF1,RET,SLK,STK10,TEK,TIE1
GO:BP	regulation of protein phosphorylation	GO:0001932	false	3.92045e-15	14.4067	910	46	22	21031	ABL1,BRAF,CSF1R,DDR2,FGFR1,FGFR3,FLT1,FLT3,FLT4,KDR,KIT,MAP2K5,MAP3K7,MUSK,NTRK1,NTRK3,PDGFRB,RAF1,RET,TAOK3,TEK,TNIK
GO:BP	regulation of cell migration	GO:0030334	false	6.80888e-15	14.1669	934	46	22	21031	ABL1,BRAF,CSF1R,DDR2,EPHA2,FGFR1,FLT1,FLT4,KDR,KIT,MAP2K5,MAP3K7,MAP4K4,MAPK15,NTRK3,PDGFRA,PDGFRB,RET,SLK,STK10,TEK,TIE1
GO:BP	locomotion	GO:0040011	false	8.73667e-15	14.0587	1234	46	24	21031	ABL1,BRAF,CSF1R,DDR2,EPHA2,FGFR1,FLT1,FLT4,KDR,KIT,MAP2K5,MAP3K7,MAP4K4,MAPK14,MAPK15,NTRK3,PDGFRA,PDGFRB,RAF1,RET,SLK,STK10,TEK,TIE1
GO:BP	positive regulation of molecular function	GO:0044093	false	1.13237e-14	13.946	1097	46	23	21031	ABL1,CSF1R,DDR2,EPHA2,FGFR1,FGFR2,FGFR3,FGFR4,FLT1,FLT3,KIT,MAP2K5,MAP3K7,MAP4K4,MAPK14,MAPK15,NTRK1,NTRK3,PDGFRA,PDGFRB,RAF1,RET,TAOK3
GO:BP	response to growth factor	GO:0070848	false	1.23935e-14	13.9068	711	46	20	21031	ABL1,BRAF,DDR2,EPHA2,FGFR1,FGFR2,FGFR3,FGFR4,FLT1,FLT3,FLT4,KDR,MAP2K5,MAP3K7,MAPK14,NTRK1,NTRK3,PDGFRA,PDGFRB,RAF1
GO:BP	positive regulation of protein metabolic process	GO:0051247	false	1.23973e-14	13.9067	1253	46	24	21031	ABL1,BRAF,CSF1R,DDR2,FGFR1,FGFR3,FGFR4,FLT1,FLT3,FLT4,KDR,KIT,MAP2K5,MAP3K7,MAPK9,MUSK,NTRK1,NTRK3,PDGFRB,RAF1,RET,TAOK3,TEK,TNIK
GO:BP	regulation of phosphate metabolic process	GO:0019220	false	2.25988e-14	13.6459	1132	46	23	21031	ABL1,BRAF,CSF1R,DDR2,FGFR1,FGFR3,FLT1,FLT3,FLT4,KDR,KIT,MAP2K5,MAP3K7,MUSK,NTRK1,NTRK3,PDGFRA,PDGFRB,RAF1,RET,TAOK3,TEK,TNIK
GO:BP	regulation of phosphorus metabolic process	GO:0051174	false	2.30417e-14	13.6375	1133	46	23	21031	ABL1,BRAF,CSF1R,DDR2,FGFR1,FGFR3,FLT1,FLT3,FLT4,KDR,KIT,MAP2K5,MAP3K7,MUSK,NTRK1,NTRK3,PDGFRA,PDGFRB,RAF1,RET,TAOK3,TEK,TNIK
GO:BP	cell migration	GO:0016477	false	4.60516e-14	13.3368	1496	46	25	21031	ABL1,BRAF,CSF1R,DDR1,DDR2,EPHA2,EPHA8,FGFR1,FGFR4,FLT1,FLT4,KDR,KIT,MAP2K5,MAP3K7,MAP4K4,MAPK15,NTRK3,PDGFRA,PDGFRB,RET,SLK,STK10,TEK,TIE1
GO:BP	regulation of cell population proliferation	GO:0042127	false	5.0805e-14	13.2941	1683	46	26	21031	ABL1,BRAF,CSF1R,DDR1,DDR2,FGFR1,FGFR2,FGFR3,FGFR4,FLT1,FLT3,FLT4,KDR,KIT,MAP2K5,MAP3K7,MAPK11,MAPK14,MAPK15,NTRK1,NTRK3,PDGFRA,PDGFRB,RAF1,TEK,TIE1
GO:BP	cell motility	GO:0048870	false	7.39797e-14	13.1309	1709	46	26	21031	ABL1,BRAF,CSF1R,DDR1,DDR2,EPHA2,EPHA8,FGFR1,FGFR4,FLT1,FLT4,KDR,KIT,MAP2K5,MAP3K7,MAP4K4,MAPK15,NTRK3,PDGFRA,PDGFRB,RAF1,RET,SLK,STK10,TEK,TIE1
GO:BP	cellular response to growth factor stimulus	GO:0071363	false	1.22416e-13	12.9122	681	46	19	21031	ABL1,BRAF,DDR2,FGFR1,FGFR2,FGFR3,FGFR4,FLT1,FLT3,FLT4,KDR,MAP2K5,MAP3K7,MAPK14,NTRK1,NTRK3,PDGFRA,PDGFRB,RAF1
GO:BP	regulation of catalytic activity	GO:0050790	false	1.32142e-13	12.879	1227	46	23	21031	ABL1,CSF1R,DDR2,EPHA2,FGFR1,FGFR2,FGFR3,FGFR4,FLT1,FLT3,KIT,MAP2K5,MAP3K7,MAP4K4,MAPK14,MAPK15,NTRK1,NTRK3,PDGFRA,PDGFRB,RAF1,RET,TAOK3
GO:BP	regulation of protein modification process	GO:0031399	false	1.36928e-13	12.8635	1229	46	23	21031	ABL1,BRAF,CSF1R,DDR2,FGFR1,FGFR3,FLT1,FLT3,FLT4,KDR,KIT,MAP2K5,MAP3K7,MAPK9,MUSK,NTRK1,NTRK3,PDGFRB,RAF1,RET,TAOK3,TEK,TNIK
GO:BP	regulation of signaling	GO:0023051	false	1.82784e-13	12.7381	3437	46	33	21031	ABL1,BRAF,CSF1R,DDR1,DDR2,EPHA2,EPHA8,FGFR1,FGFR2,FGFR3,FGFR4,FLT1,FLT3,FLT4,HIPK4,KDR,KIT,MAP2K5,MAP3K20,MAP3K7,MAP4K4,MAPK14,MAPK9,MUSK,NTRK1,NTRK3,PDGFRA,PDGFRB,RAF1,RET,TAOK3,TEK,TNIK
GO:BP	regulation of cell communication	GO:0010646	false	1.9284e-13	12.7148	3443	46	33	21031	ABL1,BRAF,CSF1R,DDR1,DDR2,EPHA2,EPHA8,FGFR1,FGFR2,FGFR3,FGFR4,FLT1,FLT3,FLT4,HIPK4,KDR,KIT,MAP2K5,MAP3K20,MAP3K7,MAP4K4,MAPK14,MAPK9,MUSK,NTRK1,NTRK3,PDGFRA,PDGFRB,RAF1,RET,TAOK3,TEK,TNIK
GO:BP	signal transduction	GO:0007165	false	2.64224e-13	12.578	5959	46	40	21031	ABL1,BRAF,CDKL2,CSF1R,DDR1,DDR2,EPHA2,EPHA6,EPHA8,FGFR1,FGFR2,FGFR3,FGFR4,FLT1,FLT3,FLT4,FRK,HIPK4,KDR,KIT,MAP2K5,MAP3K20,MAP3K7,MAP4K4,MAPK11,MAPK14,MAPK15,MAPK9,MKNK2,MUSK,NTRK1,NTRK3,PDGFRA,PDGFRB,RAF1,RET,TAOK3,TEK,TIE1,TNIK
GO:BP	cell population proliferation	GO:0008283	false	2.79498e-13	12.5536	2006	46	27	21031	ABL1,BRAF,CSF1R,DDR1,DDR2,EPHA2,FGFR1,FGFR2,FGFR3,FGFR4,FLT1,FLT3,FLT4,KDR,KIT,MAP2K5,MAP3K7,MAPK11,MAPK14,MAPK15,NTRK1,NTRK3,PDGFRA,PDGFRB,RAF1,TEK,TIE1
GO:BP	cell communication	GO:0007154	false	5.60349e-13	12.2515	6537	46	41	21031	ABL1,BRAF,CDKL2,CSF1R,DDR1,DDR2,EPHA2,EPHA6,EPHA8,FGFR1,FGFR2,FGFR3,FGFR4,FLT1,FLT3,FLT4,FRK,HIPK4,KDR,KIT,MAP2K5,MAP3K20,MAP3K7,MAP4K4,MAPK11,MAPK14,MAPK15,MAPK9,MKNK2,MUSK,NTRK1,NTRK3,PDGFRA,PDGFRB,RAF1,RET,TAOK3,TEK,TIE1,TNIK,TNNI3K
GO:BP	positive regulation of cell population proliferation	GO:0008284	false	4.13907e-12	11.3831	962	46	20	21031	ABL1,CSF1R,DDR2,FGFR1,FGFR2,FGFR3,FGFR4,FLT1,FLT3,FLT4,KDR,KIT,MAP2K5,MAP3K7,MAPK14,MAPK15,NTRK3,PDGFRA,PDGFRB,TEK
GO:BP	signaling	GO:0023052	false	5.13998e-12	11.289	6447	46	40	21031	ABL1,BRAF,CDKL2,CSF1R,DDR1,DDR2,EPHA2,EPHA6,EPHA8,FGFR1,FGFR2,FGFR3,FGFR4,FLT1,FLT3,FLT4,FRK,HIPK4,KDR,KIT,MAP2K5,MAP3K20,MAP3K7,MAP4K4,MAPK11,MAPK14,MAPK15,MAPK9,MKNK2,MUSK,NTRK1,NTRK3,PDGFRA,PDGFRB,RAF1,RET,TAOK3,TEK,TIE1,TNIK
GO:BP	regulation of protein metabolic process	GO:0051246	false	1.12462e-11	10.949	2102	46	26	21031	ABL1,BRAF,CSF1R,DDR2,FGFR1,FGFR3,FGFR4,FLT1,FLT3,FLT4,KDR,KIT,MAP2K5,MAP3K20,MAP3K7,MAPK9,MKNK2,MUSK,NTRK1,NTRK3,PDGFRB,RAF1,RET,TAOK3,TEK,TNIK
GO:BP	regulation of response to stimulus	GO:0048583	false	1.16689e-11	10.933	3939	46	33	21031	ABL1,BRAF,CSF1R,DDR1,DDR2,EPHA2,EPHA8,FGFR1,FGFR2,FGFR3,FGFR4,FLT1,FLT3,FLT4,HIPK4,KDR,KIT,MAP2K5,MAP3K20,MAP3K7,MAP4K4,MAPK14,MAPK9,MUSK,NTRK1,NTRK3,PDGFRA,PDGFRB,RAF1,RET,TAOK3,TEK,TNIK
GO:BP	positive regulation of cell migration	GO:0030335	false	2.40556e-11	10.6188	540	46	16	21031	ABL1,CSF1R,DDR2,EPHA2,FGFR1,FLT1,FLT4,KDR,KIT,MAP3K7,MAP4K4,NTRK3,PDGFRA,PDGFRB,RET,TEK
GO:BP	cell differentiation	GO:0030154	false	2.53188e-11	10.5966	4366	46	34	21031	ABL1,BRAF,CSF1R,DDR1,DDR2,EPHA2,EPHA6,EPHA8,FGFR1,FGFR2,FGFR3,FGFR4,FLT1,FLT3,FRK,KDR,KIT,MAP3K20,MAP4K4,MAPK11,MAPK14,MAPK9,MKNK2,MUSK,NTRK1,NTRK3,PDGFRA,PDGFRB,RAF1,RET,TAOK3,TEK,TIE1,TNIK
GO:BP	cellular developmental process	GO:0048869	false	2.54998e-11	10.5935	4367	46	34	21031	ABL1,BRAF,CSF1R,DDR1,DDR2,EPHA2,EPHA6,EPHA8,FGFR1,FGFR2,FGFR3,FGFR4,FLT1,FLT3,FRK,KDR,KIT,MAP3K20,MAP4K4,MAPK11,MAPK14,MAPK9,MKNK2,MUSK,NTRK1,NTRK3,PDGFRA,PDGFRB,RAF1,RET,TAOK3,TEK,TIE1,TNIK
GO:BP	positive regulation of ERK1 and ERK2 cascade	GO:0070374	false	2.83112e-11	10.548	206	46	12	21031	ABL1,BRAF,CSF1R,FGFR2,FGFR3,FGFR4,FLT4,KDR,NTRK1,PDGFRA,PDGFRB,TEK
GO:BP	regulation of cellular component organization	GO:0051128	false	3.22024e-11	10.4921	2425	46	27	21031	ABL1,BRAF,CSF1R,DDR1,DDR2,EPHA2,FGFR1,FGFR4,KDR,KIT,MAP2K5,MAP3K20,MAP4K4,MAPK14,MAPK15,MAPK9,MUSK,NTRK1,NTRK3,PDGFRA,PDGFRB,RAF1,RET,SLK,TEK,TIE1,TNIK
GO:BP	programmed cell death	GO:0012501	false	3.38507e-11	10.4704	1984	46	25	21031	ABL1,BRAF,CDK19,CSF1R,DDR2,EPHA2,FGFR1,FGFR2,FGFR3,FLT3,FLT4,KDR,KIT,MAP2K5,MAP3K20,MAP3K7,MAP4K4,MAPK14,MAPK9,MKNK2,NTRK1,RAF1,RET,SLK,TEK
GO:BP	cell death	GO:0008219	false	3.546e-11	10.4503	1988	46	25	21031	ABL1,BRAF,CDK19,CSF1R,DDR2,EPHA2,FGFR1,FGFR2,FGFR3,FLT3,FLT4,KDR,KIT,MAP2K5,MAP3K20,MAP3K7,MAP4K4,MAPK14,MAPK9,MKNK2,NTRK1,RAF1,RET,SLK,TEK
GO:BP	anatomical structure morphogenesis	GO:0009653	false	3.82071e-11	10.4179	2684	46	28	21031	ABL1,BRAF,CSF1R,DDR1,EPHA2,EPHA6,EPHA8,FGFR1,FGFR2,FGFR3,FGFR4,FLT1,FLT4,KDR,KIT,MAP2K5,MAP3K20,MAP4K4,MAPK14,MUSK,NTRK1,PDGFRA,PDGFRB,RET,TAOK3,TEK,TIE1,TNIK
GO:BP	positive regulation of cell motility	GO:2000147	false	5.25568e-11	10.2794	568	46	16	21031	ABL1,CSF1R,DDR2,EPHA2,FGFR1,FLT1,FLT4,KDR,KIT,MAP3K7,MAP4K4,NTRK3,PDGFRA,PDGFRB,RET,TEK
GO:BP	regulation of ERK1 and ERK2 cascade	GO:0070372	false	6.08206e-11	10.2159	291	46	13	21031	ABL1,BRAF,CSF1R,EPHA2,FGFR2,FGFR3,FGFR4,FLT4,KDR,NTRK1,PDGFRA,PDGFRB,TEK
GO:BP	cellular response to stimulus	GO:0051716	false	6.61962e-11	10.1792	7394	46	41	21031	ABL1,BRAF,CDK19,CDKL2,CSF1R,DDR1,DDR2,EPHA2,EPHA6,EPHA8,FGFR1,FGFR2,FGFR3,FGFR4,FLT1,FLT3,FLT4,FRK,HIPK4,KDR,KIT,MAP2K5,MAP3K20,MAP3K7,MAP4K4,MAPK11,MAPK14,MAPK15,MAPK9,MKNK2,MUSK,NTRK1,NTRK3,PDGFRA,PDGFRB,RAF1,RET,TAOK3,TEK,TIE1,TNIK
GO:BP	positive regulation of locomotion	GO:0040017	false	7.85594e-11	10.1048	583	46	16	21031	ABL1,CSF1R,DDR2,EPHA2,FGFR1,FLT1,FLT4,KDR,KIT,MAP3K7,MAP4K4,NTRK3,PDGFRA,PDGFRB,RET,TEK
GO:BP	ERK1 and ERK2 cascade	GO:0070371	false	1.67969e-10	9.77477	315	46	13	21031	ABL1,BRAF,CSF1R,EPHA2,FGFR2,FGFR3,FGFR4,FLT4,KDR,NTRK1,PDGFRA,PDGFRB,TEK
GO:BP	apoptotic process	GO:0006915	false	1.68834e-10	9.77254	1913	46	24	21031	ABL1,BRAF,CDK19,CSF1R,DDR2,EPHA2,FGFR1,FGFR2,FGFR3,FLT3,FLT4,KDR,MAP2K5,MAP3K20,MAP3K7,MAP4K4,MAPK14,MAPK9,MKNK2,NTRK1,RAF1,RET,SLK,TEK
GO:BP	regulation of phospholipase activity	GO:0010517	false	3.91265e-10	9.40753	53	46	8	21031	ABL1,FGFR1,FGFR2,FGFR3,FLT1,KIT,PDGFRA,PDGFRB
GO:BP	cellular anatomical entity morphogenesis	GO:0032989	false	4.88395e-10	9.31123	785	46	17	21031	ABL1,BRAF,CSF1R,DDR1,EPHA6,EPHA8,FGFR2,FGFR4,KIT,MAP4K4,MUSK,NTRK1,PDGFRA,PDGFRB,RET,TAOK3,TNIK
GO:BP	regulation of molecular function	GO:0065009	false	4.93375e-10	9.30682	1799	46	23	21031	ABL1,CSF1R,DDR2,EPHA2,FGFR1,FGFR2,FGFR3,FGFR4,FLT1,FLT3,KIT,MAP2K5,MAP3K7,MAP4K4,MAPK14,MAPK15,NTRK1,NTRK3,PDGFRA,PDGFRB,RAF1,RET,TAOK3
GO:BP	positive regulation of cellular metabolic process	GO:0031325	false	1.15353e-09	8.93797	3346	46	29	21031	ABL1,BRAF,CSF1R,DDR2,FGFR1,FGFR2,FGFR3,FGFR4,FLT1,FLT3,FLT4,KDR,KIT,MAP2K5,MAP3K7,MAPK11,MAPK14,MAPK15,MAPK9,MUSK,NTRK1,NTRK3,PDGFRA,PDGFRB,RAF1,RET,TAOK3,TEK,TNIK
GO:BP	response to endogenous stimulus	GO:0009719	false	1.27344e-09	8.89502	1678	46	22	21031	ABL1,BRAF,DDR2,EPHA2,EPHA8,FGFR1,FGFR2,FGFR3,FGFR4,FLT1,FLT3,FLT4,KDR,MAP2K5,MAP3K7,MAPK14,NTRK1,NTRK3,PDGFRA,PDGFRB,RAF1,TEK
GO:BP	cell development	GO:0048468	false	1.29778e-09	8.8868	2819	46	27	21031	ABL1,BRAF,CSF1R,DDR1,DDR2,EPHA2,EPHA6,EPHA8,FGFR1,FGFR2,FGFR4,FLT3,KDR,KIT,MAP4K4,MAPK14,MKNK2,MUSK,NTRK1,NTRK3,PDGFRA,PDGFRB,RAF1,RET,TAOK3,TEK,TNIK
GO:BP	cell morphogenesis	GO:0000902	false	1.43997e-09	8.84165	986	46	18	21031	ABL1,BRAF,CSF1R,DDR1,EPHA2,EPHA6,EPHA8,FGFR2,FGFR4,KDR,KIT,MAP4K4,MAPK14,MUSK,NTRK1,RET,TAOK3,TNIK
GO:BP	system development	GO:0048731	false	1.45432e-09	8.83734	3973	46	31	21031	ABL1,BRAF,CSF1R,DDR1,DDR2,EPHA2,EPHA6,EPHA8,FGFR1,FGFR2,FGFR3,FGFR4,FLT1,FLT4,KDR,KIT,MAP2K5,MAP4K4,MAPK11,MAPK14,MUSK,NTRK1,NTRK3,PDGFRA,PDGFRB,RAF1,RET,TAOK3,TEK,TIE1,TNIK
GO:BP	neuron projection development	GO:0031175	false	2.30741e-09	8.63687	1014	46	18	21031	ABL1,BRAF,CSF1R,DDR1,DDR2,EPHA6,EPHA8,FGFR1,FGFR2,FGFR4,KIT,MAP4K4,MUSK,NTRK1,NTRK3,RET,TAOK3,TNIK
GO:BP	regulation of hydrolase activity	GO:0051336	false	2.43341e-09	8.61378	604	46	15	21031	ABL1,EPHA2,FGFR1,FGFR2,FGFR3,FLT1,KIT,MAP2K5,MAP4K4,NTRK1,NTRK3,PDGFRA,PDGFRB,RAF1,RET
GO:BP	regulation of lipase activity	GO:0060191	false	3.18533e-09	8.49685	68	46	8	21031	ABL1,FGFR1,FGFR2,FGFR3,FLT1,KIT,PDGFRA,PDGFRB
GO:BP	positive regulation of nitrogen compound metabolic process	GO:0051173	false	5.90152e-09	8.22904	3001	46	27	21031	ABL1,BRAF,CSF1R,DDR2,FGFR1,FGFR2,FGFR3,FGFR4,FLT1,FLT3,FLT4,KDR,KIT,MAP2K5,MAP3K7,MAPK14,MAPK15,MAPK9,MUSK,NTRK1,NTRK3,PDGFRB,RAF1,RET,TAOK3,TEK,TNIK
GO:BP	cellular response to endogenous stimulus	GO:0071495	false	7.03678e-09	8.15263	1432	46	20	21031	ABL1,BRAF,DDR2,EPHA8,FGFR1,FGFR2,FGFR3,FGFR4,FLT1,FLT3,FLT4,KDR,MAP2K5,MAP3K7,MAPK14,NTRK1,NTRK3,PDGFRA,PDGFRB,RAF1
GO:BP	developmental process	GO:0032502	false	7.65654e-09	8.11597	6453	46	37	21031	ABL1,BRAF,CDKL2,CSF1R,DDR1,DDR2,EPHA2,EPHA6,EPHA8,FGFR1,FGFR2,FGFR3,FGFR4,FLT1,FLT3,FLT4,FRK,KDR,KIT,MAP2K5,MAP3K20,MAP4K4,MAPK11,MAPK14,MAPK9,MKNK2,MUSK,NTRK1,NTRK3,PDGFRA,PDGFRB,RAF1,RET,TAOK3,TEK,TIE1,TNIK
GO:BP	neuron projection morphogenesis	GO:0048812	false	7.74194e-09	8.11115	655	46	15	21031	ABL1,BRAF,CSF1R,DDR1,EPHA6,EPHA8,FGFR2,FGFR4,KIT,MAP4K4,MUSK,NTRK1,RET,TAOK3,TNIK
GO:BP	positive regulation of MAP kinase activity	GO:0043406	false	8.93688e-09	8.04881	77	46	8	21031	FGFR1,FLT1,FLT3,MAP2K5,MAP3K7,NTRK3,PDGFRB,TAOK3
GO:BP	nitrogen compound metabolic process	GO:0006807	false	1.00669e-08	7.99711	11995	46	46	21031	ABL1,BRAF,CDK19,CDK8,CDKL2,CSF1R,DDR1,DDR2,EPHA2,EPHA6,EPHA8,FGFR1,FGFR2,FGFR3,FGFR4,FLT1,FLT3,FLT4,FRK,HIPK4,KDR,KIT,MAP2K5,MAP3K19,MAP3K20,MAP3K7,MAP4K4,MAPK11,MAPK14,MAPK15,MAPK9,MKNK2,MUSK,NTRK1,NTRK3,PDGFRA,PDGFRB,RAF1,RET,SLK,STK10,TAOK3,TEK,TIE1,TNIK,TNNI3K
GO:BP	plasma membrane bounded cell projection morphogenesis	GO:0120039	false	1.09116e-08	7.96211	671	46	15	21031	ABL1,BRAF,CSF1R,DDR1,EPHA6,EPHA8,FGFR2,FGFR4,KIT,MAP4K4,MUSK,NTRK1,RET,TAOK3,TNIK
GO:BP	positive regulation of phospholipase activity	GO:0010518	false	1.09148e-08	7.96199	45	46	7	21031	FGFR1,FGFR2,FGFR3,FLT1,KIT,PDGFRA,PDGFRB
GO:BP	positive regulation of cellular component organization	GO:0051130	false	1.14807e-08	7.94003	1116	46	18	21031	ABL1,BRAF,DDR1,DDR2,EPHA2,FGFR1,KDR,KIT,MAP4K4,MAPK14,MAPK15,MAPK9,MUSK,NTRK1,NTRK3,PDGFRB,RET,TEK
GO:BP	positive regulation of cellular process	GO:0048522	false	1.18331e-08	7.9269	5717	46	35	21031	ABL1,BRAF,CDK19,CSF1R,DDR1,DDR2,EPHA2,EPHA8,FGFR1,FGFR2,FGFR3,FGFR4,FLT1,FLT3,FLT4,KDR,KIT,MAP2K5,MAP3K20,MAP3K7,MAP4K4,MAPK11,MAPK14,MAPK15,MAPK9,MUSK,NTRK1,NTRK3,PDGFRA,PDGFRB,RAF1,RET,TAOK3,TEK,TNIK
GO:BP	cell projection morphogenesis	GO:0048858	false	1.21249e-08	7.91632	676	46	15	21031	ABL1,BRAF,CSF1R,DDR1,EPHA6,EPHA8,FGFR2,FGFR4,KIT,MAP4K4,MUSK,NTRK1,RET,TAOK3,TNIK
GO:BP	multicellular organism development	GO:0007275	false	1.35797e-08	7.86711	4643	46	32	21031	ABL1,BRAF,CSF1R,DDR1,DDR2,EPHA2,EPHA6,EPHA8,FGFR1,FGFR2,FGFR3,FGFR4,FLT1,FLT4,KDR,KIT,MAP2K5,MAP3K20,MAP4K4,MAPK11,MAPK14,MUSK,NTRK1,NTRK3,PDGFRA,PDGFRB,RAF1,RET,TAOK3,TEK,TIE1,TNIK
GO:BP	positive regulation of metabolic process	GO:0009893	false	1.67482e-08	7.77603	3711	46	29	21031	ABL1,BRAF,CSF1R,DDR2,FGFR1,FGFR2,FGFR3,FGFR4,FLT1,FLT3,FLT4,KDR,KIT,MAP2K5,MAP3K7,MAPK11,MAPK14,MAPK15,MAPK9,MUSK,NTRK1,NTRK3,PDGFRA,PDGFRB,RAF1,RET,TAOK3,TEK,TNIK
GO:BP	positive regulation of macromolecule metabolic process	GO:0010604	false	1.72229e-08	7.76389	3420	46	28	21031	ABL1,BRAF,CSF1R,DDR2,FGFR1,FGFR2,FGFR3,FGFR4,FLT1,FLT3,FLT4,KDR,KIT,MAP2K5,MAP3K7,MAPK11,MAPK14,MAPK15,MAPK9,MUSK,NTRK1,NTRK3,PDGFRB,RAF1,RET,TAOK3,TEK,TNIK
GO:BP	regulation of programmed cell death	GO:0043067	false	1.76805e-08	7.75251	1506	46	20	21031	ABL1,BRAF,CDK19,CSF1R,DDR2,FGFR1,FGFR2,FLT3,FLT4,KDR,KIT,MAP2K5,MAP3K20,MAP4K4,MAPK9,NTRK1,RAF1,RET,SLK,TEK
GO:BP	macromolecule metabolic process	GO:0043170	false	1.96241e-08	7.70721	12170	46	46	21031	ABL1,BRAF,CDK19,CDK8,CDKL2,CSF1R,DDR1,DDR2,EPHA2,EPHA6,EPHA8,FGFR1,FGFR2,FGFR3,FGFR4,FLT1,FLT3,FLT4,FRK,HIPK4,KDR,KIT,MAP2K5,MAP3K19,MAP3K20,MAP3K7,MAP4K4,MAPK11,MAPK14,MAPK15,MAPK9,MKNK2,MUSK,NTRK1,NTRK3,PDGFRA,PDGFRB,RAF1,RET,SLK,STK10,TAOK3,TEK,TIE1,TNIK,TNNI3K
GO:BP	positive regulation of biological process	GO:0048518	false	2.35384e-08	7.62822	6250	46	36	21031	ABL1,BRAF,CDK19,CSF1R,DDR1,DDR2,EPHA2,EPHA8,FGFR1,FGFR2,FGFR3,FGFR4,FLT1,FLT3,FLT4,KDR,KIT,MAP2K5,MAP3K20,MAP3K7,MAP4K4,MAPK11,MAPK14,MAPK15,MAPK9,MUSK,NTRK1,NTRK3,PDGFRA,PDGFRB,RAF1,RET,TAOK3,TEK,TIE1,TNIK
GO:BP	positive regulation of protein kinase activity	GO:0045860	false	2.39998e-08	7.61979	275	46	11	21031	ABL1,CSF1R,DDR2,FGFR1,FLT1,FLT3,MAP2K5,MAP3K7,NTRK3,PDGFRB,TAOK3
GO:BP	neuron development	GO:0048666	false	2.41312e-08	7.61742	1167	46	18	21031	ABL1,BRAF,CSF1R,DDR1,DDR2,EPHA6,EPHA8,FGFR1,FGFR2,FGFR4,KIT,MAP4K4,MUSK,NTRK1,NTRK3,RET,TAOK3,TNIK
GO:BP	positive regulation of transferase activity	GO:0051347	false	2.54184e-08	7.59485	366	46	12	21031	ABL1,CSF1R,DDR2,FGFR1,FLT1,FLT3,MAP2K5,MAP3K7,MAPK15,NTRK3,PDGFRB,TAOK3
GO:BP	tube morphogenesis	GO:0035239	false	3.54128e-08	7.45084	872	46	16	21031	ABL1,CSF1R,DDR1,EPHA2,FGFR1,FGFR2,FLT1,FLT4,KDR,MAP2K5,MAPK14,PDGFRA,PDGFRB,RET,TEK,TIE1
GO:BP	positive regulation of hydrolase activity	GO:0051345	false	3.69768e-08	7.43207	378	46	12	21031	EPHA2,FGFR1,FGFR2,FGFR3,FLT1,KIT,MAP4K4,NTRK1,NTRK3,PDGFRA,PDGFRB,RET
GO:BP	plasma membrane bounded cell projection organization	GO:0120036	false	3.76889e-08	7.42379	1570	46	20	21031	ABL1,BRAF,CSF1R,DDR1,DDR2,EPHA2,EPHA6,EPHA8,FGFR1,FGFR2,FGFR4,KIT,MAP4K4,MAPK15,MUSK,NTRK1,NTRK3,RET,TAOK3,TNIK
GO:BP	regulation of developmental process	GO:0050793	false	3.80113e-08	7.42009	2455	46	24	21031	ABL1,BRAF,CSF1R,DDR2,EPHA2,FGFR1,FGFR2,FGFR3,FLT1,FLT4,KDR,KIT,MAP4K4,MAPK11,MAPK14,MAPK9,MUSK,NTRK1,PDGFRA,RAF1,RET,TEK,TIE1,TNIK
GO:BP	positive regulation of kinase activity	GO:0033674	false	4.57684e-08	7.33943	292	46	11	21031	ABL1,CSF1R,DDR2,FGFR1,FLT1,FLT3,MAP2K5,MAP3K7,NTRK3,PDGFRB,TAOK3
GO:BP	positive regulation of lipase activity	GO:0060193	false	4.80215e-08	7.31856	55	46	7	21031	FGFR1,FGFR2,FGFR3,FLT1,KIT,PDGFRA,PDGFRB
GO:BP	cell projection organization	GO:0030030	false	6.14794e-08	7.21127	1613	46	20	21031	ABL1,BRAF,CSF1R,DDR1,DDR2,EPHA2,EPHA6,EPHA8,FGFR1,FGFR2,FGFR4,KIT,MAP4K4,MAPK15,MUSK,NTRK1,NTRK3,RET,TAOK3,TNIK
GO:BP	primary metabolic process	GO:0044238	false	6.85907e-08	7.16373	12505	46	46	21031	ABL1,BRAF,CDK19,CDK8,CDKL2,CSF1R,DDR1,DDR2,EPHA2,EPHA6,EPHA8,FGFR1,FGFR2,FGFR3,FGFR4,FLT1,FLT3,FLT4,FRK,HIPK4,KDR,KIT,MAP2K5,MAP3K19,MAP3K20,MAP3K7,MAP4K4,MAPK11,MAPK14,MAPK15,MAPK9,MKNK2,MUSK,NTRK1,NTRK3,PDGFRA,PDGFRB,RAF1,RET,SLK,STK10,TAOK3,TEK,TIE1,TNIK,TNNI3K
GO:BP	neuron differentiation	GO:0030182	false	7.19692e-08	7.14285	1431	46	19	21031	ABL1,BRAF,CSF1R,DDR1,DDR2,EPHA2,EPHA6,EPHA8,FGFR1,FGFR2,FGFR4,KIT,MAP4K4,MUSK,NTRK1,NTRK3,RET,TAOK3,TNIK
GO:BP	response to chemical	GO:0042221	false	8.59877e-08	7.06556	3957	46	29	21031	ABL1,BRAF,CDK19,CSF1R,DDR2,EPHA2,EPHA8,FGFR1,FGFR2,FLT1,FLT3,KDR,KIT,MAP2K5,MAP3K7,MAP4K4,MAPK11,MAPK14,MAPK9,MKNK2,NTRK1,NTRK3,PDGFRA,PDGFRB,RAF1,RET,TEK,TIE1,TNIK
GO:BP	positive regulation of neuron projection development	GO:0010976	false	9.07805e-08	7.04201	158	46	9	21031	ABL1,BRAF,DDR1,DDR2,FGFR1,MUSK,NTRK1,NTRK3,RET
GO:BP	tube development	GO:0035295	false	9.12658e-08	7.03969	1091	46	17	21031	ABL1,CSF1R,DDR1,EPHA2,FGFR1,FGFR2,FLT1,FLT4,KDR,KIT,MAP2K5,MAPK14,PDGFRA,PDGFRB,RET,TEK,TIE1
GO:BP	regulation of apoptotic process	GO:0042981	false	1.05373e-07	6.97727	1463	46	19	21031	ABL1,BRAF,CDK19,CSF1R,DDR2,FGFR1,FGFR2,FLT3,FLT4,KDR,MAP2K5,MAP3K20,MAP4K4,MAPK9,NTRK1,RAF1,RET,SLK,TEK
GO:BP	response to stimulus	GO:0050896	false	1.05873e-07	6.97522	8976	46	41	21031	ABL1,BRAF,CDK19,CDKL2,CSF1R,DDR1,DDR2,EPHA2,EPHA6,EPHA8,FGFR1,FGFR2,FGFR3,FGFR4,FLT1,FLT3,FLT4,FRK,HIPK4,KDR,KIT,MAP2K5,MAP3K20,MAP3K7,MAP4K4,MAPK11,MAPK14,MAPK15,MAPK9,MKNK2,MUSK,NTRK1,NTRK3,PDGFRA,PDGFRB,RAF1,RET,TAOK3,TEK,TIE1,TNIK
GO:BP	regulation of plasma membrane bounded cell projection organization	GO:0120035	false	1.09134e-07	6.96204	652	46	14	21031	ABL1,BRAF,DDR1,DDR2,EPHA2,FGFR1,KIT,MAP4K4,MAPK15,MUSK,NTRK1,NTRK3,RET,TNIK
GO:BP	angiogenesis	GO:0001525	false	1.41069e-07	6.85057	538	46	13	21031	ABL1,EPHA2,FGFR1,FGFR2,FLT1,FLT4,KDR,MAP2K5,MAPK14,PDGFRA,PDGFRB,TEK,TIE1
GO:BP	cellular response to vascular endothelial growth factor stimulus	GO:0035924	false	1.44871e-07	6.83902	64	46	7	21031	FLT1,FLT3,FLT4,KDR,MAPK14,PDGFRA,PDGFRB
GO:BP	regulation of cell projection organization	GO:0031344	false	1.4728e-07	6.83186	667	46	14	21031	ABL1,BRAF,DDR1,DDR2,EPHA2,FGFR1,KIT,MAP4K4,MAPK15,MUSK,NTRK1,NTRK3,RET,TNIK
GO:BP	ameboidal-type cell migration	GO:0001667	false	1.55414e-07	6.80851	428	46	12	21031	ABL1,BRAF,DDR2,EPHA2,FGFR1,FLT4,KDR,KIT,MAP2K5,MAP4K4,RET,TEK
GO:BP	generation of neurons	GO:0048699	false	1.89835e-07	6.72162	1514	46	19	21031	ABL1,BRAF,CSF1R,DDR1,DDR2,EPHA2,EPHA6,EPHA8,FGFR1,FGFR2,FGFR4,KIT,MAP4K4,MUSK,NTRK1,NTRK3,RET,TAOK3,TNIK
GO:BP	anatomical structure development	GO:0048856	false	2.39512e-07	6.62067	5899	46	34	21031	ABL1,BRAF,CSF1R,DDR1,DDR2,EPHA2,EPHA6,EPHA8,FGFR1,FGFR2,FGFR3,FGFR4,FLT1,FLT3,FLT4,KDR,KIT,MAP2K5,MAP3K20,MAP4K4,MAPK11,MAPK14,MKNK2,MUSK,NTRK1,NTRK3,PDGFRA,PDGFRB,RAF1,RET,TAOK3,TEK,TIE1,TNIK
GO:BP	neurogenesis	GO:0022008	false	2.45346e-07	6.61022	1742	46	20	21031	ABL1,BRAF,CSF1R,DDR1,DDR2,EPHA2,EPHA6,EPHA8,FGFR1,FGFR2,FGFR4,KIT,MAP4K4,MUSK,NTRK1,NTRK3,RAF1,RET,TAOK3,TNIK
GO:BP	regulation of phospholipase C activity	GO:1900274	false	2.49416e-07	6.60308	36	46	6	21031	ABL1,FGFR1,FLT1,KIT,PDGFRA,PDGFRB
GO:BP	cellular response to chemical stimulus	GO:0070887	false	2.49836e-07	6.60235	2683	46	24	21031	ABL1,BRAF,CDK19,CSF1R,DDR2,EPHA2,EPHA8,FGFR1,FGFR2,FLT1,FLT3,KDR,KIT,MAP3K7,MAP4K4,MAPK11,MAPK14,MAPK9,MKNK2,NTRK1,PDGFRA,PDGFRB,RAF1,RET
GO:BP	cellular metabolic process	GO:0044237	false	2.68626e-07	6.57085	12881	46	46	21031	ABL1,BRAF,CDK19,CDK8,CDKL2,CSF1R,DDR1,DDR2,EPHA2,EPHA6,EPHA8,FGFR1,FGFR2,FGFR3,FGFR4,FLT1,FLT3,FLT4,FRK,HIPK4,KDR,KIT,MAP2K5,MAP3K19,MAP3K20,MAP3K7,MAP4K4,MAPK11,MAPK14,MAPK15,MAPK9,MKNK2,MUSK,NTRK1,NTRK3,PDGFRA,PDGFRB,RAF1,RET,SLK,STK10,TAOK3,TEK,TIE1,TNIK,TNNI3K
GO:BP	regulation of MAP kinase activity	GO:0043405	false	4.33466e-07	6.36304	124	46	8	21031	FGFR1,FLT1,FLT3,MAP2K5,MAP3K7,NTRK3,PDGFRB,TAOK3
GO:BP	animal organ development	GO:0048513	false	4.86654e-07	6.31278	3039	46	25	21031	ABL1,BRAF,CSF1R,DDR1,DDR2,EPHA2,FGFR1,FGFR2,FGFR3,FLT1,FLT3,FLT4,KDR,KIT,MAP2K5,MAPK11,MAPK14,NTRK1,NTRK3,PDGFRA,PDGFRB,RAF1,RET,TEK,TIE1
GO:BP	vasculature development	GO:0001944	false	7.08446e-07	6.14969	752	46	14	21031	ABL1,EPHA2,FGFR1,FGFR2,FLT1,FLT4,KDR,KIT,MAP2K5,MAPK14,PDGFRA,PDGFRB,TEK,TIE1
GO:BP	blood vessel morphogenesis	GO:0048514	false	8.8778e-07	6.05169	625	46	13	21031	ABL1,EPHA2,FGFR1,FGFR2,FLT1,FLT4,KDR,MAP2K5,MAPK14,PDGFRA,PDGFRB,TEK,TIE1
GO:BP	vascular endothelial growth factor signaling pathway	GO:0038084	false	1.02777e-06	5.98811	45	46	6	21031	FLT1,FLT3,FLT4,KDR,PDGFRA,PDGFRB
GO:BP	regulation of biological process	GO:0050789	false	1.03258e-06	5.98608	12287	46	45	21031	ABL1,BRAF,CDK19,CDK8,CDKL2,CSF1R,DDR1,DDR2,EPHA2,EPHA6,EPHA8,FGFR1,FGFR2,FGFR3,FGFR4,FLT1,FLT3,FLT4,FRK,HIPK4,KDR,KIT,MAP2K5,MAP3K20,MAP3K7,MAP4K4,MAPK11,MAPK14,MAPK15,MAPK9,MKNK2,MUSK,NTRK1,NTRK3,PDGFRA,PDGFRB,RAF1,RET,SLK,STK10,TAOK3,TEK,TIE1,TNIK,TNNI3K
GO:BP	circulatory system development	GO:0072359	false	1.61124e-06	5.79284	1130	46	16	21031	ABL1,EPHA2,FGFR1,FGFR2,FLT1,FLT4,KDR,KIT,MAP2K5,MAPK11,MAPK14,NTRK3,PDGFRA,PDGFRB,TEK,TIE1
GO:BP	cell adhesion	GO:0007155	false	1.66028e-06	5.77982	1512	46	18	21031	ABL1,BRAF,DDR1,DDR2,EPHA2,EPHA8,FGFR4,KDR,KIT,MAP2K5,MAP4K4,MAPK14,MUSK,PDGFRA,RET,SLK,STK10,TEK
GO:BP	axon development	GO:0061564	false	1.67255e-06	5.77662	527	46	12	21031	ABL1,BRAF,CSF1R,DDR1,EPHA6,EPHA8,FGFR2,FGFR4,KIT,MUSK,NTRK1,RET
GO:BP	positive regulation of protein serine/threonine kinase activity	GO:0071902	false	1.88214e-06	5.72535	149	46	8	21031	FGFR1,FLT1,FLT3,MAP2K5,MAP3K7,NTRK3,PDGFRB,TAOK3
GO:BP	regulation of primary metabolic process	GO:0080090	false	2.38056e-06	5.62332	5591	46	32	21031	ABL1,BRAF,CDK8,CSF1R,DDR2,FGFR1,FGFR2,FGFR3,FGFR4,FLT1,FLT3,FLT4,FRK,KDR,KIT,MAP2K5,MAP3K20,MAP3K7,MAPK14,MAPK15,MAPK9,MKNK2,MUSK,NTRK1,NTRK3,PDGFRA,PDGFRB,RAF1,RET,TAOK3,TEK,TNIK
GO:BP	regulation of cellular process	GO:0050794	false	2.56431e-06	5.59103	11738	46	44	21031	ABL1,BRAF,CDK19,CDK8,CDKL2,CSF1R,DDR1,DDR2,EPHA2,EPHA6,EPHA8,FGFR1,FGFR2,FGFR3,FGFR4,FLT1,FLT3,FLT4,FRK,HIPK4,KDR,KIT,MAP2K5,MAP3K20,MAP3K7,MAP4K4,MAPK11,MAPK14,MAPK15,MAPK9,MKNK2,MUSK,NTRK1,NTRK3,PDGFRA,PDGFRB,RAF1,RET,SLK,STK10,TAOK3,TEK,TIE1,TNIK
GO:BP	regulation of anatomical structure morphogenesis	GO:0022603	false	2.8801e-06	5.54059	838	46	14	21031	ABL1,BRAF,CSF1R,EPHA2,FGFR1,FGFR2,FLT1,FLT4,KDR,KIT,RET,TEK,TIE1,TNIK
GO:BP	epithelial cell proliferation	GO:0050673	false	3.61724e-06	5.44162	441	46	11	21031	EPHA2,FGFR1,FGFR2,FLT1,FLT4,KDR,KIT,MAP2K5,RAF1,TEK,TIE1
GO:BP	biological regulation	GO:0065007	false	4.08671e-06	5.38863	12680	46	45	21031	ABL1,BRAF,CDK19,CDK8,CDKL2,CSF1R,DDR1,DDR2,EPHA2,EPHA6,EPHA8,FGFR1,FGFR2,FGFR3,FGFR4,FLT1,FLT3,FLT4,FRK,HIPK4,KDR,KIT,MAP2K5,MAP3K20,MAP3K7,MAP4K4,MAPK11,MAPK14,MAPK15,MAPK9,MKNK2,MUSK,NTRK1,NTRK3,PDGFRA,PDGFRB,RAF1,RET,SLK,STK10,TAOK3,TEK,TIE1,TNIK,TNNI3K
GO:BP	regulation of protein kinase activity	GO:0045859	false	4.57073e-06	5.34001	451	46	11	21031	ABL1,CSF1R,DDR2,FGFR1,FLT1,FLT3,MAP2K5,MAP3K7,NTRK3,PDGFRB,TAOK3
GO:BP	blood vessel development	GO:0001568	false	5.01201e-06	5.29999	721	46	13	21031	ABL1,EPHA2,FGFR1,FGFR2,FLT1,FLT4,KDR,MAP2K5,MAPK14,PDGFRA,PDGFRB,TEK,TIE1
GO:BP	regulation of neuron projection development	GO:0010975	false	5.24554e-06	5.28021	457	46	11	21031	ABL1,BRAF,DDR1,DDR2,FGFR1,MAP4K4,MUSK,NTRK1,NTRK3,RET,TNIK
GO:BP	organic substance metabolic process	GO:0071704	false	5.77803e-06	5.23822	13768	46	46	21031	ABL1,BRAF,CDK19,CDK8,CDKL2,CSF1R,DDR1,DDR2,EPHA2,EPHA6,EPHA8,FGFR1,FGFR2,FGFR3,FGFR4,FLT1,FLT3,FLT4,FRK,HIPK4,KDR,KIT,MAP2K5,MAP3K19,MAP3K20,MAP3K7,MAP4K4,MAPK11,MAPK14,MAPK15,MAPK9,MKNK2,MUSK,NTRK1,NTRK3,PDGFRA,PDGFRB,RAF1,RET,SLK,STK10,TAOK3,TEK,TIE1,TNIK,TNNI3K
GO:BP	positive regulation of multicellular organismal process	GO:0051240	false	5.9054e-06	5.22875	1637	46	18	21031	ABL1,BRAF,CSF1R,DDR2,FGFR1,FGFR2,FLT1,FLT4,KDR,KIT,MAP3K7,MAPK11,MAPK14,MAPK9,NTRK1,RET,TEK,TIE1
GO:BP	axonogenesis	GO:0007409	false	6.42573e-06	5.19208	466	46	11	21031	ABL1,BRAF,CSF1R,EPHA6,EPHA8,FGFR2,FGFR4,KIT,MUSK,NTRK1,RET
GO:BP	regulation of transferase activity	GO:0051338	false	6.44155e-06	5.19101	594	46	12	21031	ABL1,CSF1R,DDR2,FGFR1,FLT1,FLT3,MAP2K5,MAP3K7,MAPK15,NTRK3,PDGFRB,TAOK3
GO:BP	cell morphogenesis involved in neuron differentiation	GO:0048667	false	6.81559e-06	5.1665	597	46	12	21031	ABL1,BRAF,CSF1R,EPHA6,EPHA8,FGFR2,FGFR4,KIT,MUSK,NTRK1,RET,TNIK
GO:BP	regulation of nitrogen compound metabolic process	GO:0051171	false	7.04179e-06	5.15232	5440	46	31	21031	ABL1,BRAF,CDK8,CSF1R,DDR2,FGFR1,FGFR2,FGFR3,FGFR4,FLT1,FLT3,FLT4,FRK,KDR,KIT,MAP2K5,MAP3K20,MAP3K7,MAPK14,MAPK15,MAPK9,MKNK2,MUSK,NTRK1,NTRK3,PDGFRB,RAF1,RET,TAOK3,TEK,TNIK
GO:BP	heart development	GO:0007507	false	7.07573e-06	5.15023	599	46	12	21031	ABL1,FGFR1,FGFR2,KDR,MAP2K5,MAPK11,MAPK14,NTRK3,PDGFRA,PDGFRB,TEK,TIE1
GO:BP	positive regulation of cell projection organization	GO:0031346	false	7.15454e-06	5.14542	357	46	10	21031	ABL1,BRAF,DDR1,DDR2,FGFR1,KIT,MUSK,NTRK1,NTRK3,RET
GO:BP	regulation of macromolecule metabolic process	GO:0060255	false	7.31858e-06	5.13557	6631	46	34	21031	ABL1,BRAF,CDK8,CSF1R,DDR2,EPHA2,FGFR1,FGFR2,FGFR3,FGFR4,FLT1,FLT3,FLT4,FRK,KDR,KIT,MAP2K5,MAP3K20,MAP3K7,MAPK11,MAPK14,MAPK15,MAPK9,MKNK2,MUSK,NTRK1,NTRK3,PDGFRA,PDGFRB,RAF1,RET,TAOK3,TEK,TNIK
GO:BP	regulation of protein serine/threonine kinase activity	GO:0071900	false	8.55162e-06	5.06795	264	46	9	21031	ABL1,FGFR1,FLT1,FLT3,MAP2K5,MAP3K7,NTRK3,PDGFRB,TAOK3
GO:BP	regulation of cellular metabolic process	GO:0031323	false	8.77774e-06	5.05662	6673	46	34	21031	ABL1,BRAF,CDK8,CSF1R,DDR2,EPHA2,FGFR1,FGFR2,FGFR3,FGFR4,FLT1,FLT3,FLT4,FRK,KDR,KIT,MAP2K5,MAP3K20,MAP3K7,MAPK11,MAPK14,MAPK15,MAPK9,MKNK2,MUSK,NTRK1,NTRK3,PDGFRA,PDGFRB,RAF1,RET,TAOK3,TEK,TNIK
GO:BP	regulation of kinase activity	GO:0043549	false	9.32132e-06	5.03052	483	46	11	21031	ABL1,CSF1R,DDR2,FGFR1,FLT1,FLT3,MAP2K5,MAP3K7,NTRK3,PDGFRB,TAOK3
GO:BP	regulation of multicellular organismal process	GO:0051239	false	1.22213e-05	4.91288	2955	46	23	21031	ABL1,BRAF,CSF1R,DDR2,EPHA2,FGFR1,FGFR2,FLT1,FLT4,KDR,KIT,MAP2K5,MAP3K7,MAP4K4,MAPK11,MAPK14,MAPK9,NTRK1,PDGFRA,RET,TEK,TIE1,TNNI3K
GO:BP	multicellular organismal process	GO:0032501	false	1.44538e-05	4.84002	7669	46	36	21031	ABL1,BRAF,CSF1R,DDR1,DDR2,EPHA2,EPHA6,EPHA8,FGFR1,FGFR2,FGFR3,FGFR4,FLT1,FLT3,FLT4,KDR,KIT,MAP2K5,MAP3K20,MAP3K7,MAP4K4,MAPK11,MAPK14,MAPK9,MUSK,NTRK1,NTRK3,PDGFRA,PDGFRB,RAF1,RET,TAOK3,TEK,TIE1,TNIK,TNNI3K
GO:BP	positive regulation of phospholipase C activity	GO:0010863	false	1.83056e-05	4.73742	34	46	5	21031	FGFR1,FLT1,KIT,PDGFRA,PDGFRB
GO:BP	regulation of cellular component biogenesis	GO:0044087	false	1.89063e-05	4.72339	971	46	14	21031	ABL1,BRAF,EPHA2,KDR,KIT,MAP4K4,MAPK15,MAPK9,MUSK,NTRK1,RAF1,SLK,TEK,TIE1
GO:BP	muscle cell proliferation	GO:0033002	false	2.60705e-05	4.58385	208	46	8	21031	ABL1,DDR2,FGFR1,FGFR2,MAP3K7,MAPK11,MAPK14,PDGFRB
GO:BP	epithelial cell migration	GO:0010631	false	2.90861e-05	4.53631	304	46	9	21031	ABL1,EPHA2,FGFR1,FLT4,KDR,KIT,MAP2K5,MAP4K4,TEK
GO:BP	regulation of cell junction assembly	GO:1901888	false	2.91507e-05	4.53535	211	46	8	21031	ABL1,EPHA2,KDR,MAP4K4,MUSK,NTRK1,SLK,TEK
GO:BP	metabolic process	GO:0008152	false	2.92247e-05	4.53425	14261	46	46	21031	ABL1,BRAF,CDK19,CDK8,CDKL2,CSF1R,DDR1,DDR2,EPHA2,EPHA6,EPHA8,FGFR1,FGFR2,FGFR3,FGFR4,FLT1,FLT3,FLT4,FRK,HIPK4,KDR,KIT,MAP2K5,MAP3K19,MAP3K20,MAP3K7,MAP4K4,MAPK11,MAPK14,MAPK15,MAPK9,MKNK2,MUSK,NTRK1,NTRK3,PDGFRA,PDGFRB,RAF1,RET,SLK,STK10,TAOK3,TEK,TIE1,TNIK,TNNI3K
GO:BP	epithelium migration	GO:0090132	false	3.16592e-05	4.4995	307	46	9	21031	ABL1,EPHA2,FGFR1,FLT4,KDR,KIT,MAP2K5,MAP4K4,TEK
GO:BP	tissue migration	GO:0090130	false	3.74097e-05	4.42702	313	46	9	21031	ABL1,EPHA2,FGFR1,FLT4,KDR,KIT,MAP2K5,MAP4K4,TEK
GO:BP	regulation of epithelial cell migration	GO:0010632	false	5.32524e-05	4.27366	228	46	8	21031	ABL1,EPHA2,FGFR1,FLT4,KDR,MAP2K5,MAP4K4,TEK
GO:BP	regulation of metabolic process	GO:0019222	false	6.47777e-05	4.18857	7158	46	34	21031	ABL1,BRAF,CDK8,CSF1R,DDR2,EPHA2,FGFR1,FGFR2,FGFR3,FGFR4,FLT1,FLT3,FLT4,FRK,KDR,KIT,MAP2K5,MAP3K20,MAP3K7,MAPK11,MAPK14,MAPK15,MAPK9,MKNK2,MUSK,NTRK1,NTRK3,PDGFRA,PDGFRB,RAF1,RET,TAOK3,TEK,TNIK
GO:BP	negative regulation of programmed cell death	GO:0043069	false	7.65809e-05	4.11588	907	46	13	21031	ABL1,BRAF,CSF1R,DDR2,FGFR2,FLT4,KDR,KIT,MAP2K5,MAP4K4,NTRK1,RAF1,TEK
GO:BP	peptidyl-tyrosine autophosphorylation	GO:0038083	false	8.04817e-05	4.0943	17	46	4	21031	ABL1,DDR1,KDR,NTRK1
GO:BP	chemotaxis	GO:0006935	false	8.39173e-05	4.07615	463	46	10	21031	CSF1R,EPHA2,FGFR1,FLT1,KDR,KIT,MAPK14,NTRK3,PDGFRA,PDGFRB
GO:BP	taxis	GO:0042330	false	8.73743e-05	4.05862	465	46	10	21031	CSF1R,EPHA2,FGFR1,FLT1,KDR,KIT,MAPK14,NTRK3,PDGFRA,PDGFRB
GO:BP	endothelial cell proliferation	GO:0001935	false	9.30078e-05	4.03148	160	46	7	21031	EPHA2,FGFR1,FLT1,FLT4,KDR,TEK,TIE1
GO:BP	response to external stimulus	GO:0009605	false	9.7224e-05	4.01223	2723	46	21	21031	ABL1,BRAF,CDK19,CSF1R,DDR2,EPHA2,FGFR1,FGFR2,FLT1,FRK,KDR,KIT,MAP3K7,MAPK11,MAPK14,NTRK1,NTRK3,PDGFRA,PDGFRB,RAF1,TEK
GO:BP	neuron projection guidance	GO:0097485	false	0.000105272	3.97769	249	46	8	21031	CSF1R,EPHA6,EPHA8,FGFR4,KIT,MUSK,NTRK1,RET
GO:BP	axon guidance	GO:0007411	false	0.000105272	3.97769	249	46	8	21031	CSF1R,EPHA6,EPHA8,FGFR4,KIT,MUSK,NTRK1,RET
GO:BP	organ growth	GO:0035265	false	0.000114896	3.93969	165	46	7	21031	ABL1,DDR2,FGFR1,FGFR2,FGFR3,MAPK11,MAPK14
GO:BP	regulation of endothelial cell migration	GO:0010594	false	0.000124795	3.9038	167	46	7	21031	ABL1,EPHA2,FGFR1,FLT4,KDR,MAP2K5,TEK
GO:BP	regulation of cell adhesion	GO:0030155	false	0.000127236	3.89539	778	46	12	21031	ABL1,BRAF,DDR1,EPHA2,EPHA8,KDR,MAP2K5,MAP4K4,MAPK14,RET,SLK,TEK
GO:BP	positive regulation of developmental process	GO:0051094	false	0.000128387	3.89148	1328	46	15	21031	ABL1,BRAF,DDR2,FGFR1,FGFR2,FLT1,KDR,KIT,MAPK11,MAPK14,MAPK9,NTRK1,RET,TEK,TIE1
GO:BP	cardiac muscle cell proliferation	GO:0060038	false	0.000135807	3.86708	50	46	5	21031	ABL1,FGFR1,FGFR2,MAPK11,MAPK14
GO:BP	hemopoiesis	GO:0030097	false	0.000157883	3.80167	965	46	13	21031	ABL1,BRAF,CSF1R,EPHA2,FGFR2,FLT3,KDR,KIT,MAPK14,MKNK2,NTRK1,PDGFRA,TEK
GO:BP	JNK cascade	GO:0007254	false	0.00015893	3.79879	173	46	7	21031	FLT4,MAP3K20,MAP3K7,MAP4K4,MAPK9,TAOK3,TNIK
GO:BP	nervous system development	GO:0007399	false	0.000160638	3.79415	2531	46	20	21031	ABL1,BRAF,CSF1R,DDR1,DDR2,EPHA2,EPHA6,EPHA8,FGFR1,FGFR2,FGFR4,KIT,MAP4K4,MUSK,NTRK1,NTRK3,RAF1,RET,TAOK3,TNIK
GO:BP	stress-activated MAPK cascade	GO:0051403	false	0.000183045	3.73744	53	46	5	21031	MAP3K20,MAP3K7,MAPK11,MAPK14,TAOK3
GO:BP	positive regulation of cellular component biogenesis	GO:0044089	false	0.000203008	3.69249	509	46	10	21031	ABL1,BRAF,EPHA2,KDR,KIT,MAP4K4,MAPK15,MAPK9,NTRK1,TEK
GO:BP	positive regulation of cell junction assembly	GO:1901890	false	0.000206087	3.68595	107	46	6	21031	ABL1,EPHA2,KDR,MAP4K4,NTRK1,TEK
GO:BP	anatomical structure formation involved in morphogenesis	GO:0048646	false	0.000223016	3.65166	1183	46	14	21031	ABL1,EPHA2,FGFR1,FGFR2,FLT1,FLT4,KDR,MAP2K5,MAPK14,PDGFRA,PDGFRB,RET,TEK,TIE1
GO:BP	morphogenesis of a branching epithelium	GO:0061138	false	0.00029065	3.53663	189	46	7	21031	ABL1,DDR1,EPHA2,FGFR1,FGFR2,KDR,TIE1
GO:BP	response to organic substance	GO:0010033	false	0.000318195	3.49731	2637	46	20	21031	ABL1,BRAF,CDK19,CSF1R,DDR2,EPHA8,FGFR2,FLT3,KIT,MAP2K5,MAP3K7,MAP4K4,MAPK11,MAPK14,PDGFRA,RAF1,RET,TEK,TIE1,TNIK
GO:BP	skeletal system development	GO:0001501	false	0.000322032	3.4921	535	46	10	21031	DDR2,EPHA2,FGFR1,FGFR2,FGFR3,KDR,MAPK11,MAPK14,PDGFRA,TEK
GO:BP	regulation of extracellular matrix organization	GO:1903053	false	0.000374566	3.42647	61	46	5	21031	ABL1,DDR1,DDR2,FGFR4,TIE1
GO:BP	response to stress	GO:0006950	false	0.000391188	3.40761	3855	46	24	21031	ABL1,BRAF,CSF1R,DDR1,DDR2,EPHA2,FGFR2,FRK,KDR,KIT,MAP2K5,MAP3K20,MAP3K7,MAP4K4,MAPK11,MAPK14,MAPK15,MAPK9,NTRK1,PDGFRA,RAF1,RET,TAOK3,TEK
GO:BP	stress-activated protein kinase signaling cascade	GO:0031098	false	0.000406761	3.39066	62	46	5	21031	MAP3K20,MAP3K7,MAPK11,MAPK14,TAOK3
GO:BP	regulation of cell-matrix adhesion	GO:0001952	false	0.000428362	3.36819	121	46	6	21031	ABL1,DDR1,KDR,MAP4K4,SLK,TEK
GO:BP	regulation of focal adhesion assembly	GO:0051893	false	0.000441109	3.35545	63	46	5	21031	ABL1,KDR,MAP4K4,SLK,TEK
GO:BP	regulation of cell-substrate junction assembly	GO:0090109	false	0.000441109	3.35545	63	46	5	21031	ABL1,KDR,MAP4K4,SLK,TEK
GO:BP	positive regulation of biosynthetic process	GO:0009891	false	0.00048763	3.31191	2706	46	20	21031	ABL1,BRAF,CSF1R,DDR2,FGFR2,FGFR4,FLT4,KDR,KIT,MAP2K5,MAP3K7,MAPK11,MAPK14,MAPK15,MAPK9,MUSK,NTRK3,PDGFRB,RAF1,RET
GO:BP	negative regulation of apoptotic process	GO:0043066	false	0.000487697	3.31185	881	46	12	21031	ABL1,BRAF,CSF1R,DDR2,FGFR2,FLT4,KDR,MAP2K5,MAP4K4,NTRK1,RAF1,TEK
GO:BP	positive regulation of focal adhesion assembly	GO:0051894	false	0.000498326	3.30249	26	46	4	21031	ABL1,KDR,MAP4K4,TEK
GO:BP	morphogenesis of a branching structure	GO:0001763	false	0.000504597	3.29706	205	46	7	21031	ABL1,DDR1,EPHA2,FGFR1,FGFR2,KDR,TIE1
GO:BP	sprouting angiogenesis	GO:0002040	false	0.000597622	3.22357	128	46	6	21031	ABL1,EPHA2,FLT4,KDR,MAP2K5,TEK
GO:BP	regulation of cell-substrate junction organization	GO:0150116	false	0.000648891	3.18783	68	46	5	21031	ABL1,KDR,MAP4K4,SLK,TEK
GO:BP	regulation of cell-substrate adhesion	GO:0010810	false	0.000696262	3.15723	215	46	7	21031	ABL1,BRAF,DDR1,KDR,MAP4K4,SLK,TEK
GO:BP	cell chemotaxis	GO:0060326	false	0.000716256	3.14493	320	46	8	21031	CSF1R,EPHA2,FGFR1,FLT1,KDR,KIT,PDGFRA,PDGFRB
GO:BP	regulation of cell cycle	GO:0051726	false	0.000750918	3.12441	1105	46	13	21031	ABL1,CDK19,CDK8,CDKL2,DDR2,FGFR1,FGFR2,MAP3K20,MAP3K7,MAPK14,MAPK15,PDGFRB,TAOK3
GO:BP	bone development	GO:0060348	false	0.000788446	3.10323	219	46	7	21031	DDR2,FGFR2,FGFR3,KDR,MAPK11,MAPK14,TEK
GO:BP	endothelial cell migration	GO:0043542	false	0.000788446	3.10323	219	46	7	21031	ABL1,EPHA2,FGFR1,FLT4,KDR,MAP2K5,TEK
GO:BP	regulation of endothelial cell proliferation	GO:0001936	false	0.000854683	3.06819	136	46	6	21031	FGFR1,FLT1,FLT4,KDR,TEK,TIE1
GO:BP	gland development	GO:0048732	false	0.00087964	3.0557	454	46	9	21031	ABL1,BRAF,CSF1R,DDR1,EPHA2,FGFR1,FGFR2,PDGFRA,RAF1
GO:BP	lymph vessel development	GO:0001945	false	0.000907665	3.04207	30	46	4	21031	EPHA2,FLT4,KDR,TIE1
GO:BP	hematopoietic progenitor cell differentiation	GO:0002244	false	0.000931409	3.03086	138	46	6	21031	ABL1,BRAF,FLT3,KDR,KIT,PDGFRA
GO:BP	striated muscle cell proliferation	GO:0014855	false	0.00099302	3.00304	74	46	5	21031	ABL1,FGFR1,FGFR2,MAPK11,MAPK14
GO:BP	positive regulation of cell-substrate junction organization	GO:0150117	false	0.00104047	2.98277	31	46	4	21031	ABL1,KDR,MAP4K4,TEK
GO:BP	cardiac muscle tissue growth	GO:0055017	false	0.00106222	2.97378	75	46	5	21031	ABL1,FGFR1,FGFR2,MAPK11,MAPK14
GO:BP	sensory organ development	GO:0007423	false	0.00107299	2.9694	610	46	10	21031	DDR1,EPHA2,FGFR1,FGFR2,FLT1,KDR,KIT,PDGFRA,PDGFRB,RET
GO:BP	epithelial tube morphogenesis	GO:0060562	false	0.00108293	2.9654	338	46	8	21031	ABL1,CSF1R,DDR1,EPHA2,FGFR2,KDR,RET,TIE1
GO:BP	regulation of cytokine production	GO:0001817	false	0.00109278	2.96147	773	46	11	21031	ABL1,CSF1R,EPHA2,FGFR1,FLT4,KIT,MAP2K5,MAP3K7,MAPK11,MAPK14,MAPK9
GO:BP	cardiac muscle tissue development	GO:0048738	false	0.00109648	2.96	230	46	7	21031	ABL1,FGFR1,FGFR2,MAPK11,MAPK14,PDGFRA,PDGFRB
GO:BP	cytokine production	GO:0001816	false	0.00117931	2.92837	779	46	11	21031	ABL1,CSF1R,EPHA2,FGFR1,FLT4,KIT,MAP2K5,MAP3K7,MAPK11,MAPK14,MAPK9
GO:BP	negative regulation of endothelial cell apoptotic process	GO:2000352	false	0.00118721	2.92547	32	46	4	21031	ABL1,BRAF,KDR,TEK
GO:BP	positive regulation of chemotaxis	GO:0050921	false	0.0011962	2.9222	144	46	6	21031	CSF1R,FGFR1,KDR,NTRK3,PDGFRA,PDGFRB
GO:BP	negative regulation of biological process	GO:0048519	false	0.0012283	2.9107	5874	46	29	21031	ABL1,BRAF,CDK8,CSF1R,DDR1,DDR2,EPHA2,FGFR1,FGFR2,FGFR3,FLT1,FLT4,FRK,KDR,KIT,MAP2K5,MAP3K20,MAP3K7,MAP4K4,MAPK11,MAPK14,MAPK15,NTRK1,NTRK3,PDGFRA,RAF1,TAOK3,TEK,TIE1
GO:BP	mammary gland duct morphogenesis	GO:0060603	false	0.00134881	2.87005	33	46	4	21031	CSF1R,DDR1,EPHA2,FGFR2
GO:BP	positive regulation of cell cycle	GO:0045787	false	0.00137811	2.86072	349	46	8	21031	ABL1,DDR2,FGFR1,FGFR2,MAP3K20,MAP3K7,MAPK15,PDGFRB
GO:BP	positive regulation of macromolecule biosynthetic process	GO:0010557	false	0.00137838	2.86063	2603	46	19	21031	ABL1,BRAF,CSF1R,FGFR2,FGFR4,FLT4,KDR,KIT,MAP2K5,MAP3K7,MAPK11,MAPK14,MAPK15,MAPK9,MUSK,NTRK3,PDGFRB,RAF1,RET
GO:BP	negative regulation of cellular process	GO:0048523	false	0.00147786	2.83037	5541	46	28	21031	ABL1,BRAF,CDK8,CSF1R,DDR1,DDR2,EPHA2,FGFR1,FGFR2,FLT1,FLT4,FRK,KDR,KIT,MAP2K5,MAP3K20,MAP3K7,MAP4K4,MAPK11,MAPK14,MAPK15,NTRK1,NTRK3,PDGFRA,RAF1,TAOK3,TEK,TIE1
GO:BP	positive regulation of epithelial cell migration	GO:0010634	false	0.00151976	2.81822	150	46	6	21031	ABL1,FGFR1,FLT4,KDR,MAP4K4,TEK
GO:BP	stem cell differentiation	GO:0048863	false	0.00167465	2.77608	245	46	7	21031	ABL1,FGFR1,FGFR2,KIT,MAPK14,PDGFRA,RET
GO:BP	positive regulation of gene expression	GO:0010628	false	0.00172171	2.76404	1189	46	13	21031	ABL1,BRAF,CSF1R,FGFR4,FLT4,KIT,MAP3K7,MAPK11,MAPK14,MAPK9,MUSK,NTRK3,RET
GO:BP	heart growth	GO:0060419	false	0.00176382	2.75354	83	46	5	21031	ABL1,FGFR1,FGFR2,MAPK11,MAPK14
GO:BP	striated muscle tissue development	GO:0014706	false	0.0017682	2.75247	247	46	7	21031	ABL1,FGFR1,FGFR2,MAPK11,MAPK14,PDGFRA,PDGFRB
GO:BP	regulation of epithelial cell proliferation	GO:0050678	false	0.00185117	2.73255	363	46	8	21031	FGFR1,FGFR2,FLT1,FLT4,KDR,MAP2K5,TEK,TIE1
GO:BP	regulation of multicellular organismal development	GO:2000026	false	0.00189456	2.72249	1411	46	14	21031	ABL1,BRAF,DDR2,EPHA2,FGFR1,FGFR2,FLT1,KDR,KIT,MAPK11,MAPK14,NTRK1,TEK,TIE1
GO:BP	branching morphogenesis of an epithelial tube	GO:0048754	false	0.00198447	2.70236	157	46	6	21031	ABL1,DDR1,EPHA2,FGFR2,KDR,TIE1
GO:BP	focal adhesion assembly	GO:0048041	false	0.00198621	2.70198	85	46	5	21031	ABL1,KDR,MAP4K4,SLK,TEK
GO:BP	morphogenesis of an epithelium	GO:0002009	false	0.0019946	2.70014	501	46	9	21031	ABL1,CSF1R,DDR1,EPHA2,FGFR1,FGFR2,KDR,RET,TIE1
GO:BP	myeloid progenitor cell differentiation	GO:0002318	false	0.00200444	2.69801	10	46	3	21031	BRAF,FLT3,KIT
GO:BP	positive regulation of cellular biosynthetic process	GO:0031328	false	0.00222531	2.65261	2685	46	19	21031	ABL1,BRAF,CSF1R,FGFR2,FGFR4,FLT4,KDR,KIT,MAP2K5,MAP3K7,MAPK11,MAPK14,MAPK15,MAPK9,MUSK,NTRK3,PDGFRB,RAF1,RET
GO:BP	regulation of macromolecule biosynthetic process	GO:0010556	false	0.00229997	2.63828	5654	46	28	21031	ABL1,BRAF,CDK8,CSF1R,DDR2,EPHA2,FGFR1,FGFR2,FGFR4,FLT4,FRK,KDR,KIT,MAP2K5,MAP3K20,MAP3K7,MAPK11,MAPK14,MAPK15,MAPK9,MKNK2,MUSK,NTRK1,NTRK3,PDGFRA,PDGFRB,RAF1,RET
GO:BP	response to oxygen-containing compound	GO:1901700	false	0.0023306	2.63253	1663	46	15	21031	ABL1,BRAF,CDK19,DDR2,FGFR2,MAP3K7,MAP4K4,MAPK14,MAPK9,NTRK1,PDGFRA,RAF1,RET,TEK,TIE1
GO:BP	regulation of cardiac muscle cell proliferation	GO:0060043	false	0.00241373	2.61731	38	46	4	21031	FGFR1,FGFR2,MAPK11,MAPK14
GO:BP	regulation of blood vessel endothelial cell migration	GO:0043535	false	0.00278862	2.55461	91	46	5	21031	ABL1,EPHA2,FGFR1,KDR,MAP2K5
GO:BP	cell-substrate junction assembly	GO:0007044	false	0.00363562	2.43942	96	46	5	21031	ABL1,KDR,MAP4K4,SLK,TEK
GO:BP	cellular response to UV-B	GO:0071493	true	0.00366355	2.4361	12	46	3	21031	MAP3K20,MAPK11,MAPK14
GO:BP	regulation of cellular biosynthetic process	GO:0031326	false	0.00372707	2.42863	5781	46	28	21031	ABL1,BRAF,CDK8,CSF1R,DDR2,EPHA2,FGFR1,FGFR2,FGFR4,FLT4,FRK,KDR,KIT,MAP2K5,MAP3K20,MAP3K7,MAPK11,MAPK14,MAPK15,MAPK9,MKNK2,MUSK,NTRK1,NTRK3,PDGFRA,PDGFRB,RAF1,RET
GO:BP	regulation of biosynthetic process	GO:0009889	false	0.00419933	2.37682	5813	46	28	21031	ABL1,BRAF,CDK8,CSF1R,DDR2,EPHA2,FGFR1,FGFR2,FGFR4,FLT4,FRK,KDR,KIT,MAP2K5,MAP3K20,MAP3K7,MAPK11,MAPK14,MAPK15,MAPK9,MKNK2,MUSK,NTRK1,NTRK3,PDGFRA,PDGFRB,RAF1,RET
GO:BP	response to wounding	GO:0009611	false	0.00476547	2.32189	557	46	9	21031	BRAF,DDR1,DDR2,KDR,MAPK14,MAPK9,NTRK1,PDGFRA,RAF1
GO:BP	tissue development	GO:0009888	false	0.00480897	2.31795	2010	46	16	21031	ABL1,CSF1R,DDR1,DDR2,EPHA2,FGFR1,FGFR2,FGFR3,KDR,MAPK11,MAPK14,NTRK1,PDGFRA,PDGFRB,RET,TIE1
GO:BP	cellular response to stress	GO:0033554	false	0.00508848	2.29341	1770	46	15	21031	ABL1,BRAF,DDR2,EPHA2,FGFR2,MAP2K5,MAP3K20,MAP3K7,MAP4K4,MAPK11,MAPK14,MAPK15,MAPK9,PDGFRA,TAOK3
GO:BP	cell-substrate junction organization	GO:0150115	false	0.00514799	2.28836	103	46	5	21031	ABL1,KDR,MAP4K4,SLK,TEK
GO:BP	positive regulation of endothelial cell migration	GO:0010595	false	0.00565996	2.24719	105	46	5	21031	ABL1,FGFR1,FLT4,KDR,TEK
GO:BP	mammary gland morphogenesis	GO:0060443	false	0.00574923	2.24039	47	46	4	21031	CSF1R,DDR1,EPHA2,FGFR2
GO:BP	regulation of extracellular matrix disassembly	GO:0010715	false	0.00604294	2.21875	14	46	3	21031	DDR1,DDR2,FGFR4
GO:BP	embryo development	GO:0009790	false	0.00656829	2.18255	1128	46	12	21031	ABL1,EPHA2,FGFR1,FGFR2,FLT1,KDR,KIT,MAP2K5,MAP3K20,PDGFRA,RET,TIE1
GO:BP	cell junction organization	GO:0034330	false	0.00764225	2.11678	759	46	10	21031	ABL1,CSF1R,EPHA2,KDR,MAP4K4,MAPK14,MUSK,NTRK1,SLK,TEK
GO:BP	ephrin receptor signaling pathway	GO:0048013	false	0.00800371	2.09671	51	46	4	21031	EPHA2,EPHA6,EPHA8,NTRK1
GO:BP	fibroblast growth factor receptor signaling pathway involved in orbitofrontal cortex development	GO:0035607	false	0.00806944	2.09316	2	46	2	21031	FGFR1,FGFR2
GO:BP	regulation of endothelial cell apoptotic process	GO:2000351	false	0.00865685	2.06264	52	46	4	21031	ABL1,BRAF,KDR,TEK
GO:BP	cell junction assembly	GO:0034329	false	0.00895556	2.04791	449	46	8	21031	ABL1,EPHA2,KDR,MAP4K4,MUSK,NTRK1,SLK,TEK
GO:BP	positive regulation of epithelial cell proliferation	GO:0050679	false	0.00930317	2.03137	205	46	6	21031	FGFR1,FGFR2,FLT4,KDR,MAP2K5,TEK
GO:BP	apoptotic signaling pathway	GO:0097190	false	0.0095831	2.01849	607	46	9	21031	ABL1,EPHA2,FGFR1,FGFR3,MAP2K5,MAPK9,MKNK2,RAF1,RET
GO:BP	blood vessel endothelial cell migration	GO:0043534	false	0.00963136	2.01631	117	46	5	21031	ABL1,EPHA2,FGFR1,KDR,MAP2K5
GO:BP	cellular component organization	GO:0016043	false	0.0099501	2.00217	8151	46	33	21031	ABL1,BRAF,CSF1R,DDR1,DDR2,EPHA2,EPHA6,EPHA8,FGFR1,FGFR2,FGFR4,HIPK4,KDR,KIT,MAP2K5,MAP3K20,MAP3K7,MAP4K4,MAPK14,MAPK15,MAPK9,MUSK,NTRK1,NTRK3,PDGFRA,PDGFRB,RAF1,RET,SLK,TAOK3,TEK,TIE1,TNIK
GO:BP	regulation of cardiac muscle tissue growth	GO:0055021	false	0.0100804	1.99652	54	46	4	21031	FGFR1,FGFR2,MAPK11,MAPK14
GO:BP	tissue morphogenesis	GO:0048729	false	0.0101054	1.99545	611	46	9	21031	ABL1,CSF1R,DDR1,EPHA2,FGFR1,FGFR2,KDR,RET,TIE1
GO:BP	regulation of developmental growth	GO:0048638	false	0.0102152	1.99075	322	46	7	21031	ABL1,FGFR1,FGFR2,FGFR3,MAPK11,MAPK14,MUSK
GO:BP	peptidyl-serine phosphorylation	GO:0018105	false	0.0106818	1.97135	210	46	6	21031	BRAF,MAPK14,MAPK9,NTRK3,RAF1,RET
GO:BP	p38MAPK cascade	GO:0038066	false	0.0108536	1.96442	55	46	4	21031	MAP3K20,MAP3K7,MAPK11,MAPK14
GO:BP	embryonic morphogenesis	GO:0048598	false	0.0109346	1.9612	617	46	9	21031	ABL1,EPHA2,FGFR1,FGFR2,FLT1,MAP2K5,MAP3K20,PDGFRA,RET
GO:BP	lymphangiogenesis	GO:0001946	false	0.0112372	1.94934	17	46	3	21031	EPHA2,FLT4,TIE1
GO:BP	metanephric glomerulus development	GO:0072224	false	0.0112372	1.94934	17	46	3	21031	PDGFRA,PDGFRB,RET
GO:BP	regulation of growth	GO:0040008	false	0.0113707	1.94421	620	46	9	21031	ABL1,DDR1,FGFR1,FGFR2,FGFR3,MAP2K5,MAPK11,MAPK14,MUSK
GO:BP	positive regulation of cell-matrix adhesion	GO:0001954	false	0.0116699	1.93293	56	46	4	21031	ABL1,KDR,MAP4K4,TEK
GO:BP	Fc receptor signaling pathway	GO:0038093	true	0.0116699	1.93293	56	46	4	21031	ABL1,KIT,MAP3K7,MAPK9
GO:BP	endothelial cell apoptotic process	GO:0072577	false	0.0125306	1.90203	57	46	4	21031	ABL1,BRAF,KDR,TEK
GO:BP	vascular endothelial growth factor receptor signaling pathway	GO:0048010	false	0.0125306	1.90203	57	46	4	21031	FLT1,FLT4,KDR,MAPK14
GO:BP	positive regulation of cell-substrate adhesion	GO:0010811	false	0.0133076	1.8759	125	46	5	21031	ABL1,BRAF,KDR,MAP4K4,TEK
GO:BP	peptidyl-serine modification	GO:0018209	false	0.014677	1.83336	222	46	6	21031	BRAF,MAPK14,MAPK9,NTRK3,RAF1,RET
GO:BP	regulation of heart growth	GO:0060420	false	0.015395	1.81262	60	46	4	21031	FGFR1,FGFR2,MAPK11,MAPK14
GO:BP	regulation of chemotaxis	GO:0050920	false	0.0154474	1.81115	224	46	6	21031	CSF1R,FGFR1,KDR,NTRK3,PDGFRA,PDGFRB
GO:BP	gland morphogenesis	GO:0022612	false	0.0155159	1.80922	129	46	5	21031	CSF1R,DDR1,EPHA2,FGFR1,FGFR2
GO:BP	positive regulation of cytokine production	GO:0001819	false	0.0169461	1.77093	490	46	8	21031	ABL1,CSF1R,FLT4,KIT,MAP3K7,MAPK11,MAPK14,MAPK9
GO:BP	extrinsic apoptotic signaling pathway	GO:0097191	false	0.0170866	1.76734	228	46	6	21031	FGFR1,FGFR3,MAP2K5,MKNK2,RAF1,RET
GO:BP	negative regulation of epithelial cell apoptotic process	GO:1904036	false	0.0175554	1.75559	62	46	4	21031	ABL1,BRAF,KDR,TEK
GO:BP	cell-substrate adhesion	GO:0031589	false	0.017915	1.74678	351	46	7	21031	ABL1,BRAF,DDR1,KDR,MAP4K4,SLK,TEK
GO:BP	animal organ morphogenesis	GO:0009887	false	0.0182777	1.73808	1035	46	11	21031	BRAF,CSF1R,DDR1,EPHA2,FGFR1,FGFR2,FGFR3,KDR,MAPK14,PDGFRA,TEK
GO:BP	positive regulation of tyrosine phosphorylation of STAT protein	GO:0042531	false	0.0187157	1.72779	63	46	4	21031	CSF1R,FGFR3,FLT3,KIT
GO:BP	response to UV-B	GO:0010224	false	0.0187524	1.72694	20	46	3	21031	MAP3K20,MAPK11,MAPK14
GO:BP	cellular component organization or biogenesis	GO:0071840	false	0.018869	1.72425	8361	46	33	21031	ABL1,BRAF,CSF1R,DDR1,DDR2,EPHA2,EPHA6,EPHA8,FGFR1,FGFR2,FGFR4,HIPK4,KDR,KIT,MAP2K5,MAP3K20,MAP3K7,MAP4K4,MAPK14,MAPK15,MAPK9,MUSK,NTRK1,NTRK3,PDGFRA,PDGFRB,RAF1,RET,SLK,TAOK3,TEK,TIE1,TNIK
GO:BP	cellular response to organic substance	GO:0071310	false	0.0190538	1.72002	1971	46	15	21031	ABL1,CDK19,CSF1R,DDR2,EPHA8,FGFR2,FLT3,KIT,MAP3K7,MAP4K4,MAPK11,MAPK14,PDGFRA,RAF1,RET
GO:BP	skeletal system morphogenesis	GO:0048705	false	0.0198074	1.70317	234	46	6	21031	FGFR1,FGFR2,FGFR3,MAPK14,PDGFRA,TEK
GO:BP	cell-matrix adhesion	GO:0007160	false	0.0202932	1.69265	235	46	6	21031	ABL1,DDR1,KDR,MAP4K4,SLK,TEK
GO:BP	developmental growth	GO:0048589	false	0.0204315	1.6897	667	46	9	21031	ABL1,DDR1,DDR2,FGFR1,FGFR2,FGFR3,MAPK11,MAPK14,MUSK
GO:BP	regulation of gene expression	GO:0010468	false	0.0231631	1.6352	5526	46	26	21031	ABL1,BRAF,CDK8,CSF1R,DDR2,EPHA2,FGFR1,FGFR2,FGFR4,FLT4,FRK,KDR,KIT,MAP2K5,MAP3K20,MAP3K7,MAPK11,MAPK14,MAPK9,MKNK2,MUSK,NTRK1,NTRK3,PDGFRA,RAF1,RET
GO:BP	metanephric glomerulus vasculature morphogenesis	GO:0072276	false	0.0241745	1.61664	3	46	2	21031	PDGFRA,PDGFRB
GO:BP	metanephric glomerular capillary formation	GO:0072277	false	0.0241745	1.61664	3	46	2	21031	PDGFRA,PDGFRB
GO:BP	positive regulation of cell proliferation by VEGF-activated platelet derived growth factor receptor signaling pathway	GO:0038091	false	0.0241745	1.61664	3	46	2	21031	PDGFRA,PDGFRB
GO:BP	VEGF-activated platelet-derived growth factor receptor signaling pathway	GO:0038086	false	0.0241745	1.61664	3	46	2	21031	PDGFRA,PDGFRB
GO:BP	ventricular zone neuroblast division	GO:0021847	true	0.0241745	1.61664	3	46	2	21031	FGFR1,FGFR2
GO:BP	orbitofrontal cortex development	GO:0021769	false	0.0241745	1.61664	3	46	2	21031	FGFR1,FGFR2
GO:BP	metanephric glomerulus morphogenesis	GO:0072275	false	0.0241745	1.61664	3	46	2	21031	PDGFRA,PDGFRB
GO:BP	lymph vessel morphogenesis	GO:0036303	false	0.0252546	1.59766	22	46	3	21031	EPHA2,FLT4,TIE1
GO:BP	extrinsic apoptotic signaling pathway in absence of ligand	GO:0097192	false	0.0269035	1.57019	69	46	4	21031	FGFR1,MAP2K5,MKNK2,RET
GO:BP	glomerulus development	GO:0032835	false	0.0269035	1.57019	69	46	4	21031	PDGFRA,PDGFRB,RET,TEK
GO:BP	signal transduction in absence of ligand	GO:0038034	false	0.0301411	1.52084	71	46	4	21031	FGFR1,MAP2K5,MKNK2,RET
GO:BP	mammary gland epithelium development	GO:0061180	false	0.0301411	1.52084	71	46	4	21031	CSF1R,DDR1,EPHA2,FGFR2
GO:BP	smooth muscle cell migration	GO:0014909	true	0.0318633	1.49671	72	46	4	21031	DDR1,DDR2,MAP3K7,PDGFRB
GO:BP	regulation of tyrosine phosphorylation of STAT protein	GO:0042509	false	0.0355231	1.44949	74	46	4	21031	CSF1R,FGFR3,FLT3,KIT
GO:BP	cell cycle	GO:0007049	false	0.0363377	1.43964	1819	46	14	21031	ABL1,CDK19,CDK8,CDKL2,DDR2,FGFR1,FGFR2,MAP3K20,MAP3K7,MAPK14,MAPK15,PDGFRB,STK10,TAOK3
GO:BP	response to muscle stretch	GO:0035994	true	0.0375448	1.42545	25	46	3	21031	DDR2,MAPK14,RAF1
GO:BP	positive regulation of cardiac muscle cell proliferation	GO:0060045	false	0.0375448	1.42545	25	46	3	21031	FGFR1,FGFR2,MAPK14
GO:BP	regulation of cell differentiation	GO:0045595	false	0.0376845	1.42384	1576	46	13	21031	ABL1,BRAF,DDR2,FGFR1,FGFR2,KDR,KIT,MAPK11,MAPK14,MAPK9,PDGFRA,RAF1,RET
GO:BP	tyrosine phosphorylation of STAT protein	GO:0007260	false	0.0394829	1.40359	76	46	4	21031	CSF1R,FGFR3,FLT3,KIT
GO:BP	response to abiotic stimulus	GO:0009628	false	0.0408373	1.38894	1128	46	11	21031	BRAF,DDR2,FGFR2,KIT,MAP3K20,MAP3K7,MAPK11,MAPK14,NTRK1,RAF1,TEK
GO:BP	positive regulation of mesenchymal cell proliferation	GO:0002053	false	0.0476011	1.32238	27	46	3	21031	FGFR1,FGFR2,KDR
GO:BP	positive regulation of peptidyl-tyrosine phosphorylation	GO:0050731	false	0.0480785	1.31805	163	46	5	21031	ABL1,CSF1R,FGFR3,FLT3,KIT
GO:BP	growth	GO:0040007	false	0.0487107	1.31238	939	46	10	21031	ABL1,DDR1,DDR2,FGFR1,FGFR2,FGFR3,MAP2K5,MAPK11,MAPK14,MUSK
GO:CC	receptor complex	GO:0043235	true	2.44103e-20	19.6124	523	45	21	22097	CSF1R,DDR1,DDR2,EPHA2,FGFR1,FGFR2,FGFR3,FGFR4,FLT1,FLT3,FLT4,KDR,KIT,MUSK,NTRK1,NTRK3,PDGFRA,PDGFRB,RET,TEK,TIE1
GO:CC	plasma membrane	GO:0005886	true	4.53489e-07	6.34343	5742	45	31	22097	BRAF,CSF1R,DDR1,DDR2,EPHA2,EPHA6,EPHA8,FGFR1,FGFR2,FGFR3,FGFR4,FLT1,FLT3,FLT4,FRK,KDR,KIT,MAP3K7,MAPK9,MUSK,NTRK1,NTRK3,PDGFRA,PDGFRB,RAF1,RET,STK10,TAOK3,TEK,TIE1,TNIK
GO:CC	cell periphery	GO:0071944	false	3.7902e-06	5.42134	6228	45	31	22097	BRAF,CSF1R,DDR1,DDR2,EPHA2,EPHA6,EPHA8,FGFR1,FGFR2,FGFR3,FGFR4,FLT1,FLT3,FLT4,FRK,KDR,KIT,MAP3K7,MAPK9,MUSK,NTRK1,NTRK3,PDGFRA,PDGFRB,RAF1,RET,STK10,TAOK3,TEK,TIE1,TNIK
GO:CC	cell junction	GO:0030054	true	4.5902e-06	5.33817	2230	45	19	22097	ABL1,BRAF,DDR2,EPHA2,FGFR2,FGFR3,FGFR4,FLT1,KDR,KIT,MAP4K4,MAPK14,MAPK15,MAPK9,MUSK,PDGFRA,PDGFRB,TEK,TNIK
GO:CC	cytoplasmic vesicle	GO:0031410	true	0.000177502	3.7508	2513	45	18	22097	EPHA8,FGFR1,FGFR2,FGFR3,FGFR4,FLT1,FLT3,FRK,KDR,KIT,MAP3K7,MAPK14,MAPK15,NTRK1,PDGFRB,RET,STK10,TNIK
GO:CC	intracellular vesicle	GO:0097708	false	0.000182813	3.73799	2518	45	18	22097	EPHA8,FGFR1,FGFR2,FGFR3,FGFR4,FLT1,FLT3,FRK,KDR,KIT,MAP3K7,MAPK14,MAPK15,NTRK1,PDGFRB,RET,STK10,TNIK
GO:CC	anchoring junction	GO:0070161	false	0.000327411	3.48491	905	45	11	22097	DDR2,EPHA2,FGFR3,FGFR4,FLT1,KDR,KIT,MAP4K4,MAPK15,PDGFRB,TEK
GO:CC	focal adhesion	GO:0005925	false	0.00483772	2.31536	422	45	7	22097	DDR2,EPHA2,FGFR3,FLT1,MAP4K4,PDGFRB,TEK
GO:CC	cell-substrate junction	GO:0030055	false	0.00562035	2.25024	432	45	7	22097	DDR2,EPHA2,FGFR3,FLT1,MAP4K4,PDGFRB,TEK
GO:CC	CKM complex	GO:1990508	true	0.00913913	2.0391	5	45	2	22097	CDK19,CDK8
GO:CC	vesicle	GO:0031982	false	0.00928855	2.03205	4004	45	20	22097	DDR1,EPHA8,FGFR1,FGFR2,FGFR3,FGFR4,FLT1,FLT3,FRK,KDR,KIT,MAP3K7,MAPK14,MAPK15,NTRK1,PDGFRB,RET,SLK,STK10,TNIK
GO:CC	cell surface	GO:0009986	true	0.0162654	1.78873	903	45	9	22097	CSF1R,EPHA2,FGFR2,FGFR3,KDR,KIT,NTRK1,PDGFRA,TEK
KEGG	MAPK signaling pathway	KEGG:04010	false	3.05218e-31	30.5154	301	35	27	8484	BRAF,CSF1R,EPHA2,FGFR1,FGFR2,FGFR3,FGFR4,FLT1,FLT3,FLT4,KDR,KIT,MAP2K5,MAP3K20,MAP3K7,MAP4K4,MAPK11,MAPK14,MAPK9,MKNK2,NTRK1,PDGFRA,PDGFRB,RAF1,RET,TAOK3,TEK
KEGG	Ras signaling pathway	KEGG:04014	false	1.08538e-17	16.9644	235	35	18	8484	ABL1,CSF1R,EPHA2,FGFR1,FGFR2,FGFR3,FGFR4,FLT1,FLT3,FLT4,KDR,KIT,MAPK9,NTRK1,PDGFRA,PDGFRB,RAF1,TEK
KEGG	Rap1 signaling pathway	KEGG:04015	false	5.94702e-17	16.2257	210	35	17	8484	BRAF,CSF1R,EPHA2,FGFR1,FGFR2,FGFR3,FGFR4,FLT1,FLT4,KDR,KIT,MAPK11,MAPK14,PDGFRA,PDGFRB,RAF1,TEK
KEGG	Central carbon metabolism in cancer	KEGG:05230	false	1.43312e-13	12.8437	70	35	11	8484	FGFR1,FGFR2,FGFR3,FLT3,KIT,NTRK1,NTRK3,PDGFRA,PDGFRB,RAF1,RET
KEGG	PI3K-Akt signaling pathway	KEGG:04151	false	4.57621e-13	12.3395	356	35	17	8484	CSF1R,EPHA2,FGFR1,FGFR2,FGFR3,FGFR4,FLT1,FLT3,FLT4,KDR,KIT,NTRK1,PDGFRA,PDGFRB,RAF1,RET,TEK
KEGG	Pathways in cancer	KEGG:05200	false	4.00175e-09	8.39775	527	35	16	8484	ABL1,BRAF,CSF1R,FGFR1,FGFR2,FGFR3,FGFR4,FLT3,FLT4,KIT,MAPK9,NTRK1,PDGFRA,PDGFRB,RAF1,RET
KEGG	Calcium signaling pathway	KEGG:04020	false	1.1923e-08	7.92361	251	35	12	8484	FGFR1,FGFR2,FGFR3,FGFR4,FLT1,FLT4,KDR,NTRK1,NTRK3,PDGFRA,PDGFRB,RET
KEGG	Neurotrophin signaling pathway	KEGG:04722	false	5.63763e-08	7.2489	118	35	9	8484	ABL1,BRAF,MAP2K5,MAPK11,MAPK14,MAPK9,NTRK1,NTRK3,RAF1
KEGG	EGFR tyrosine kinase inhibitor resistance	KEGG:01521	false	1.90807e-06	5.71941	79	35	7	8484	BRAF,FGFR2,FGFR3,KDR,PDGFRA,PDGFRB,RAF1
KEGG	Focal adhesion	KEGG:04510	false	9.20048e-05	4.03619	202	35	8	8484	BRAF,FLT1,FLT4,KDR,MAPK9,PDGFRA,PDGFRB,RAF1
KEGG	Signaling pathways regulating pluripotency of stem cells	KEGG:04550	false	0.000114186	3.94239	143	35	7	8484	FGFR1,FGFR2,FGFR3,FGFR4,MAPK11,MAPK14,RAF1
KEGG	Prostate cancer	KEGG:05215	false	0.000179286	3.74645	97	35	6	8484	BRAF,FGFR1,FGFR2,PDGFRA,PDGFRB,RAF1
KEGG	Regulation of actin cytoskeleton	KEGG:04810	false	0.000221193	3.65523	227	35	8	8484	BRAF,FGFR1,FGFR2,FGFR3,FGFR4,PDGFRA,PDGFRB,RAF1
KEGG	Progesterone-mediated oocyte maturation	KEGG:04914	false	0.000240734	3.61846	102	35	6	8484	BRAF,MAPK11,MAPK14,MAPK9,RAF1,STK10
KEGG	Acute myeloid leukemia	KEGG:05221	false	0.000538914	3.26848	67	35	5	8484	BRAF,CSF1R,FLT3,KIT,RAF1
KEGG	Melanoma	KEGG:05218	false	0.000769301	3.1139	72	35	5	8484	BRAF,FGFR1,PDGFRA,PDGFRB,RAF1
KEGG	Fluid shear stress and atherosclerosis	KEGG:05418	false	0.00138134	2.8597	138	35	6	8484	KDR,MAP2K5,MAP3K7,MAPK11,MAPK14,MAPK9
KEGG	IL-17 signaling pathway	KEGG:04657	false	0.0025487	2.59368	92	35	5	8484	MAP3K7,MAPK11,MAPK14,MAPK15,MAPK9
KEGG	Endocrine resistance	KEGG:01522	false	0.00297637	2.52631	95	35	5	8484	BRAF,MAPK11,MAPK14,MAPK9,RAF1
KEGG	Hepatitis B	KEGG:05161	false	0.00342382	2.46549	162	35	6	8484	BRAF,MAP3K7,MAPK11,MAPK14,MAPK9,RAF1
KEGG	VEGF signaling pathway	KEGG:04370	false	0.00710314	2.14855	59	35	4	8484	KDR,MAPK11,MAPK14,RAF1
KEGG	T cell receptor signaling pathway	KEGG:04660	false	0.0087393	2.05852	119	35	5	8484	MAP3K7,MAPK11,MAPK14,MAPK9,RAF1
KEGG	Fc epsilon RI signaling pathway	KEGG:04664	false	0.0116858	1.93234	67	35	4	8484	MAPK11,MAPK14,MAPK9,RAF1
KEGG	Proteoglycans in cancer	KEGG:05205	false	0.0126286	1.89864	205	35	6	8484	BRAF,FGFR1,KDR,MAPK11,MAPK14,RAF1
KEGG	FoxO signaling pathway	KEGG:04068	false	0.013744	1.86189	131	35	5	8484	BRAF,MAPK11,MAPK14,MAPK9,RAF1
KEGG	Prolactin signaling pathway	KEGG:04917	false	0.013857	1.85833	70	35	4	8484	MAPK11,MAPK14,MAPK9,RAF1
KEGG	Osteoclast differentiation	KEGG:04380	false	0.0142429	1.8464	132	35	5	8484	CSF1R,MAP3K7,MAPK11,MAPK14,MAPK9
KEGG	RIG-I-like receptor signaling pathway	KEGG:04622	false	0.0146414	1.83442	71	35	4	8484	MAP3K7,MAPK11,MAPK14,MAPK9
KEGG	Glioma	KEGG:05214	false	0.0181025	1.74226	75	35	4	8484	BRAF,PDGFRA,PDGFRB,RAF1
KEGG	Chemical carcinogenesis - reactive oxygen species	KEGG:05208	false	0.0190094	1.72103	221	35	6	8484	ABL1,BRAF,MAPK11,MAPK14,MAPK9,RAF1
KEGG	Breast cancer	KEGG:05224	false	0.0235225	1.62852	147	35	5	8484	BRAF,FGFR1,FLT4,KIT,RAF1
KEGG	ErbB signaling pathway	KEGG:04012	false	0.0279914	1.55298	84	35	4	8484	ABL1,BRAF,MAPK9,RAF1
KEGG	Gap junction	KEGG:04540	false	0.0334358	1.47579	88	35	4	8484	MAP2K5,PDGFRA,PDGFRB,RAF1
KEGG	Thyroid cancer	KEGG:05216	false	0.03429	1.46483	37	35	3	8484	BRAF,NTRK1,RET
KEGG	GnRH signaling pathway	KEGG:04912	false	0.0412575	1.3845	93	35	4	8484	MAPK11,MAPK14,MAPK9,RAF1
KEGG	Bladder cancer	KEGG:05219	false	0.0465155	1.3324	41	35	3	8484	BRAF,FGFR3,RAF1
REAC	Signaling by Receptor Tyrosine Kinases	REAC:R-HSA-9006934	false	2.3811e-07	6.62322	505	38	14	10842	BRAF,FGFR4,FLT1,FLT3,FLT4,KDR,KIT,MAP2K5,MAPK11,MAPK14,NTRK1,NTRK3,PDGFRA,PDGFRB
REAC	Diseases of signal transduction by growth factor receptors and second messengers	REAC:R-HSA-5663202	false	3.56793e-06	5.44758	417	38	12	10842	BRAF,CDK8,FGFR1,FGFR2,FGFR3,FGFR4,FLT3,KDR,KIT,PDGFRA,PDGFRB,RAF1
REAC	Signal Transduction	REAC:R-HSA-162582	false	1.23816e-05	4.90722	2545	38	25	10842	ABL1,BRAF,CDK8,EPHA2,FGFR4,FLT1,FLT3,FLT4,FRK,KDR,KIT,MAP2K5,MAP3K7,MAPK11,MAPK14,NTRK1,NTRK3,PDGFRA,PDGFRB,RAF1,RET,SLK,STK10,TAOK3,TEK
REAC	RAF/MAP kinase cascade	REAC:R-HSA-5673001	false	8.42074e-05	4.07465	264	38	9	10842	BRAF,FGFR4,FLT3,KIT,PDGFRA,PDGFRB,RAF1,RET,TEK
REAC	MAPK1/MAPK3 signaling	REAC:R-HSA-5684996	false	9.874e-05	4.00551	269	38	9	10842	BRAF,FGFR4,FLT3,KIT,PDGFRA,PDGFRB,RAF1,RET,TEK
REAC	MAPK family signaling cascades	REAC:R-HSA-5683057	false	0.000308789	3.51034	308	38	9	10842	BRAF,FGFR4,FLT3,KIT,PDGFRA,PDGFRB,RAF1,RET,TEK
REAC	VEGF binds to VEGFR leading to receptor dimerization	REAC:R-HSA-195399	false	0.000802145	3.09575	8	38	3	10842	FLT1,FLT4,KDR
REAC	VEGF ligand-receptor interactions	REAC:R-HSA-194313	false	0.000802145	3.09575	8	38	3	10842	FLT1,FLT4,KDR
REAC	Constitutive Signaling by Aberrant PI3K in Cancer	REAC:R-HSA-2219530	false	0.00104158	2.98231	65	38	5	10842	FGFR4,FLT3,KIT,PDGFRA,PDGFRB
REAC	Signalling to ERKs	REAC:R-HSA-187687	false	0.00137652	2.86122	31	38	4	10842	BRAF,MAPK11,MAPK14,NTRK1
REAC	Activation of the AP-1 family of transcription factors	REAC:R-HSA-450341	false	0.00171057	2.76686	10	38	3	10842	MAPK11,MAPK14,MAPK9
REAC	Signaling by NTRKs	REAC:R-HSA-166520	false	0.0020351	2.69141	131	38	6	10842	BRAF,MAP2K5,MAPK11,MAPK14,NTRK1,NTRK3
REAC	PI3K/AKT Signaling in Cancer	REAC:R-HSA-2219528	false	0.00579001	2.23732	92	38	5	10842	FGFR4,FLT3,KIT,PDGFRA,PDGFRB
REAC	PI5P, PP2A and IER3 Regulate PI3K/AKT Signaling	REAC:R-HSA-6811558	false	0.00579001	2.23732	92	38	5	10842	FGFR4,FLT3,KIT,PDGFRA,PDGFRB
REAC	Negative regulation of the PI3K/AKT network	REAC:R-HSA-199418	false	0.00827248	2.08236	99	38	5	10842	FGFR4,FLT3,KIT,PDGFRA,PDGFRB
REAC	Signalling to RAS	REAC:R-HSA-167044	false	0.00953024	2.0209	17	38	3	10842	MAPK11,MAPK14,NTRK1
REAC	Signaling by VEGF	REAC:R-HSA-194138	false	0.0105022	1.97872	104	38	5	10842	FLT1,FLT4,KDR,MAPK11,MAPK14
REAC	Signaling by NTRK1 (TRKA)	REAC:R-HSA-187037	false	0.0150121	1.82356	112	38	5	10842	BRAF,MAP2K5,MAPK11,MAPK14,NTRK1
REAC	Signaling by FGFR in disease	REAC:R-HSA-1226099	false	0.0150908	1.82129	56	38	4	10842	FGFR1,FGFR2,FGFR3,FGFR4
REAC	Oxidative Stress Induced Senescence	REAC:R-HSA-2559580	false	0.0226139	1.64563	122	38	5	10842	MAP4K4,MAPK11,MAPK14,MAPK9,TNIK
REAC	MAP kinase activation	REAC:R-HSA-450294	false	0.0240479	1.61892	63	38	4	10842	MAP3K7,MAPK11,MAPK14,MAPK9
REAC	activated TAK1 mediates p38 MAPK activation	REAC:R-HSA-450302	false	0.0244627	1.6115	23	38	3	10842	MAP3K7,MAPK11,MAPK14
REAC	Neurophilin interactions with VEGF and VEGFR	REAC:R-HSA-194306	false	0.0260785	1.58372	4	38	2	10842	FLT1,KDR
REAC	Interleukin-17 signaling	REAC:R-HSA-448424	false	0.0384473	1.41513	71	38	4	10842	MAP3K7,MAPK11,MAPK14,MAPK9
REAC	Signalling to p38 via RIT and RIN	REAC:R-HSA-187706	false	0.0433679	1.36283	5	38	2	10842	BRAF,NTRK1
REAC	Myogenesis	REAC:R-HSA-525793	false	0.0447069	1.34963	28	38	3	10842	ABL1,MAPK11,MAPK14
REAC	EPHA-mediated growth cone collapse	REAC:R-HSA-3928663	false	0.0447069	1.34963	28	38	3	10842	EPHA2,EPHA6,EPHA8
WP	Ras signaling	WP:WP4223	false	2.09483e-18	17.6789	183	38	18	8286	ABL1,CSF1R,EPHA2,FGFR1,FGFR2,FGFR3,FGFR4,FLT1,FLT3,FLT4,KDR,KIT,MAPK9,NTRK1,PDGFRA,PDGFRB,RAF1,TEK
WP	Hippo signaling regulation pathways	WP:WP4540	false	6.8854e-18	17.1621	98	38	15	8286	CSF1R,EPHA2,FGFR1,FGFR2,FGFR3,FGFR4,FLT1,FLT3,FLT4,KDR,KIT,NTRK1,PDGFRA,PDGFRB,TEK
WP	Pleural mesothelioma	WP:WP5087	false	5.77817e-17	16.2382	435	38	22	8286	CSF1R,EPHA2,FGFR1,FGFR2,FGFR3,FGFR4,FLT1,FLT3,FLT4,KDR,KIT,MAP2K5,MAP4K4,MAPK14,MAPK9,MKNK2,NTRK1,PDGFRA,PDGFRB,RAF1,TEK,TNIK
WP	Hippo Merlin signaling dysregulation	WP:WP4541	false	1.68225e-16	15.7741	120	38	15	8286	CSF1R,EPHA2,FGFR1,FGFR2,FGFR3,FGFR4,FLT1,FLT3,FLT4,KDR,KIT,NTRK1,PDGFRA,PDGFRB,TEK
WP	MAPK signaling pathway	WP:WP382	false	1.40325e-14	13.8529	246	38	17	8286	BRAF,FGFR1,FGFR2,FGFR3,FGFR4,MAP2K5,MAP3K20,MAP3K7,MAP4K4,MAPK11,MAPK14,MAPK9,MKNK2,NTRK1,PDGFRB,RAF1,TAOK3
WP	PI3K Akt signaling pathway	WP:WP4172	false	5.05505e-11	10.2963	336	38	16	8286	CSF1R,EPHA2,FGFR1,FGFR2,FGFR3,FGFR4,FLT1,FLT3,FLT4,KDR,KIT,NTRK1,PDGFRA,PDGFRB,RAF1,TEK
WP	Focal adhesion PI3K Akt mTOR signaling pathway	WP:WP3932	false	3.0998e-09	8.50867	301	38	14	8286	CSF1R,EPHA2,FGFR1,FGFR2,FGFR3,FGFR4,FLT1,FLT4,KDR,KIT,PDGFRA,PDGFRB,RAF1,TEK
WP	A network map of Macrophage stimulating protein MSP signaling	WP:WP5353	false	1.02236e-08	7.9904	82	38	9	8286	ABL1,FGFR1,FLT1,KDR,MAPK14,MAPK9,PDGFRA,PDGFRB,RAF1
WP	Imatinib and chronic myeloid leukemia	WP:WP3640	false	3.10151e-08	7.50843	20	38	6	8286	ABL1,CSF1R,FLT1,KIT,PDGFRA,PDGFRB
WP	Angiogenesis	WP:WP1539	false	1.06281e-07	6.97355	24	38	6	8286	FGFR2,FLT1,KDR,MAPK14,PDGFRA,TEK
WP	Embryonic stem cell pluripotency pathways	WP:WP3931	false	2.38704e-07	6.62214	116	38	9	8286	BRAF,FGFR1,FGFR2,FGFR3,FGFR4,MAP2K5,PDGFRA,PDGFRB,RAF1
WP	Role of hypoxia angiogenesis and FGF pathway in OA chondrocyte hypertrophy	WP:WP5373	false	2.80951e-07	6.55137	50	38	7	8286	DDR2,FGFR1,FGFR2,FGFR3,FGFR4,KDR,NTRK1
WP	Glioblastoma signaling pathways	WP:WP2261	false	9.62422e-06	5.01663	82	38	7	8286	BRAF,FGFR1,FGFR2,MAP2K5,PDGFRA,PDGFRB,RAF1
WP	EGFR tyrosine kinase inhibitor resistance	WP:WP4806	false	1.13909e-05	4.94344	84	38	7	8286	BRAF,FGFR2,FGFR3,KDR,PDGFRA,PDGFRB,RAF1
WP	Regulation of actin cytoskeleton	WP:WP51	false	3.82219e-05	4.41769	149	38	8	8286	BRAF,FGFR1,FGFR2,FGFR3,FGFR4,PDGFRA,PDGFRB,RAF1
WP	Osteoblast differentiation and related diseases	WP:WP4787	false	0.000118526	3.92619	118	38	7	8286	FGFR1,FGFR2,FGFR3,FGFR4,MAPK11,MAPK14,MAPK9
WP	Regulatory circuits of the STAT3 signaling pathway	WP:WP4538	false	0.000134212	3.87221	75	38	6	8286	MAPK11,MAPK14,MAPK15,MAPK9,PDGFRA,PDGFRB
WP	Angiopoietin like protein 8 regulatory pathway	WP:WP3915	false	0.000252972	3.59693	132	38	7	8286	MAP2K5,MAP3K7,MAP4K4,MAPK11,MAPK14,MAPK9,RAF1
WP	Interleukin 1 IL 1 structural pathway	WP:WP2637	false	0.000346489	3.46031	49	38	5	8286	MAP3K7,MAPK11,MAPK14,MAPK9,MKNK2
WP	Cardiac hypertrophic response	WP:WP2795	false	0.000619612	3.20788	55	38	5	8286	FGFR2,MAP2K5,MAP3K7,MAPK14,RAF1
WP	FGFR3 signaling in chondrocyte proliferation and terminal differentiation	WP:WP4767	false	0.000833731	3.07897	27	38	4	8286	FGFR3,MAPK11,MAPK14,RAF1
WP	Insulin signaling	WP:WP481	false	0.000912356	3.03984	160	38	7	8286	MAP2K5,MAP3K7,MAP4K4,MAPK11,MAPK14,MAPK9,RAF1
WP	Nanoparticle mediated activation of receptor signaling	WP:WP2643	false	0.000969495	3.01345	28	38	4	8286	MAPK11,MAPK14,MAPK9,RAF1
WP	Endometrial cancer	WP:WP4155	false	0.00121904	2.91398	63	38	5	8286	BRAF,FGFR1,FGFR2,FGFR3,RAF1
WP	RAC1 PAK1 p38 MMP2 pathway	WP:WP3303	false	0.00177807	2.75005	68	38	5	8286	MAPK11,MAPK14,MAPK9,TEK,TIE1
WP	Acute myeloid leukemia	WP:WP5293	false	0.00177807	2.75005	68	38	5	8286	BRAF,CSF1R,FLT3,KIT,RAF1
WP	Host pathogen interaction of human coronaviruses MAPK signaling	WP:WP4877	false	0.00271679	2.56594	36	38	4	8286	MAPK11,MAPK14,MAPK9,RAF1
WP	Burn wound healing	WP:WP5055	false	0.0028762	2.54118	75	38	5	8286	FGFR1,FGFR2,FGFR3,FGFR4,PDGFRB
WP	Neovascularisation processes	WP:WP4331	false	0.00303611	2.51768	37	38	4	8286	FLT4,KDR,KIT,MAPK9
WP	TNF related weak inducer of apoptosis TWEAK signaling pathway	WP:WP2036	false	0.00338217	2.4708	38	38	4	8286	MAP3K7,MAPK14,MAPK9,RAF1
WP	Focal adhesion	WP:WP306	false	0.00366906	2.43544	198	38	7	8286	BRAF,FLT1,KDR,MAPK9,PDGFRA,PDGFRB,RAF1
WP	Brain derived neurotrophic factor BDNF signaling pathway	WP:WP2380	false	0.00445625	2.35103	137	38	6	8286	MAP2K5,MAPK14,MAPK9,NTRK1,NTRK3,RAF1
WP	Genes controlling nephrogenesis	WP:WP4823	false	0.00609865	2.21477	44	38	4	8286	FGFR2,KDR,PDGFRB,RET
WP	Hepatitis B infection	WP:WP4666	false	0.00770492	2.11323	151	38	6	8286	BRAF,MAP3K7,MAPK11,MAPK14,MAPK9,RAF1
WP	B cell receptor signaling pathway	WP:WP23	false	0.00774442	2.11101	92	38	5	8286	BRAF,MAP3K7,MAPK14,MAPK9,RAF1
WP	EGF EGFR signaling pathway	WP:WP437	false	0.00992367	2.00333	158	38	6	8286	ABL1,BRAF,MAP2K5,MAPK14,MAPK9,RAF1
WP	Cardiac progenitor differentiation	WP:WP2406	false	0.0127721	1.89374	53	38	4	8286	KDR,KIT,MAPK14,PDGFRA
WP	Estrogen signaling pathway	WP:WP712	false	0.0201555	1.69561	23	38	3	8286	BRAF,MAPK14,MAPK9
WP	Novel intracellular components of RIG I like receptor pathway	WP:WP3865	false	0.020786	1.68223	60	38	4	8286	MAP3K7,MAPK11,MAPK14,MAPK9
WP	Melanoma	WP:WP4685	false	0.0338146	1.4709	68	38	4	8286	BRAF,KDR,KIT,RAF1
WP	Cannabinoid receptor signaling	WP:WP3869	false	0.0408032	1.38931	29	38	3	8286	MAPK11,MAPK14,MAPK9
WP	Pilocytic astrocytoma	WP:WP2253	false	0.0413719	1.3833	6	38	2	8286	BRAF,RAF1
WP	T cell receptor signaling pathway	WP:WP69	false	0.0493218	1.30696	75	38	4	8286	MAP3K7,MAPK14,MAPK9,RAF1
TF	Factor: ZIC4
CORUM	VEcad-VEGFR complex	CORUM:6586	false	0.0250573	1.60107	3	14	2	3383	FLT4,KDR
HP	Abnormality of the supraorbital ridges	HP:0100538	false	0.000122594	3.91153	110	27	8	4958	BRAF,FGFR1,FGFR2,FGFR3,FLT4,KDR,MAP3K7,PDGFRB
HP	Abnormality of toe proximal phalanx	HP:0010184	false	0.000248423	3.60481	3	27	3	4958	FGFR1,FGFR2,MAP3K20
HP	Synostosis involving bones of the feet	HP:0009140	false	0.0010177	2.99238	32	27	5	4958	FGFR1,FGFR2,FGFR3,MAP3K20,MAP3K7
HP	Synostosis involving bones of the lower limbs	HP:0009138	false	0.0010177	2.99238	32	27	5	4958	FGFR1,FGFR2,FGFR3,MAP3K20,MAP3K7
HP	Proptosis	HP:0000520	false	0.0012398	2.90665	270	27	10	4958	BRAF,DDR2,FGFR1,FGFR2,FGFR3,FLT4,KDR,MUSK,PDGFRB,RAF1
HP	Myeloproliferative disorder	HP:0005547	false	0.00209429	2.67896	16	27	4	4958	ABL1,KIT,PDGFRA,PDGFRB
HP	Short middle phalanx of toe	HP:0003795	false	0.00246622	2.60797	5	27	3	4958	FGFR1,FGFR2,FGFR3
HP	Typified by somatic mosaicism	HP:0001442	false	0.00442592	2.354	175	27	8	4958	ABL1,BRAF,FGFR1,FGFR2,FGFR3,FLT3,KIT,PDGFRA
HP	Skin nodule	HP:0200036	false	0.00680622	2.16709	129	27	7	4958	BRAF,FGFR1,FGFR2,KIT,PDGFRB,RAF1,TEK
HP	Autosomal dominant inheritance	HP:0000006	false	0.0123871	1.90703	1929	27	22	4958	ABL1,BRAF,CDK19,CDK8,CSF1R,DDR2,EPHA2,FGFR1,FGFR2,FGFR3,FLT3,FLT4,KDR,KIT,MAP3K7,PDGFRA,PDGFRB,RAF1,RET,TEK,TIE1,TNNI3K
HP	Neoplasm by anatomical site	HP:0011793	false	0.0131831	1.87998	861	27	15	4958	ABL1,BRAF,DDR2,FGFR1,FGFR2,FGFR3,FLT3,FLT4,KDR,KIT,PDGFRA,PDGFRB,RAF1,RET,TEK
HP	Limbal stem cell deficiency	HP:0032107	false	0.0136609	1.86452	8	27	3	4958	DDR2,FGFR2,FGFR3
HP	Cloverleaf skull	HP:0002676	false	0.0136609	1.86452	8	27	3	4958	FGFR1,FGFR2,FGFR3
HP	Elbow ankylosis	HP:0003070	false	0.0136609	1.86452	8	27	3	4958	FGFR1,FGFR2,MUSK
HP	Abnormality of the elbow	HP:0009811	false	0.0137087	1.863	273	27	9	4958	BRAF,DDR2,FGFR1,FGFR2,FGFR3,MAP3K20,MAP3K7,MUSK,RAF1
HP	Localized skin lesion	HP:0011355	false	0.0155079	1.80945	872	27	15	4958	ABL1,BRAF,DDR2,FGFR1,FGFR2,FGFR3,FLT4,KDR,KIT,MAP3K7,NTRK1,PDGFRB,RAF1,RET,TEK
HP	Subcutaneous nodule	HP:0001482	false	0.0155738	1.80761	95	27	6	4958	BRAF,FGFR1,FGFR2,PDGFRB,RAF1,TEK
HP	Tarsal synostosis	HP:0008368	false	0.0165746	1.78056	26	27	4	4958	FGFR1,FGFR2,FGFR3,MAP3K7
HP	Narrow nose	HP:0000460	false	0.0165746	1.78056	26	27	4	4958	ABL1,DDR2,FGFR2,PDGFRB
HP	Hemangioma	HP:0001028	false	0.0185705	1.73118	150	27	7	4958	BRAF,FGFR1,FGFR2,FLT4,KDR,RET,TEK
HP	Abnormal sternum morphology	HP:0000766	false	0.0212173	1.67331	458	27	11	4958	ABL1,BRAF,CSF1R,DDR2,FGFR1,FGFR2,FGFR3,MAP3K20,MAP3K7,RAF1,RET
HP	Vascular neoplasm	HP:0100742	false	0.02209	1.6558	154	27	7	4958	BRAF,FGFR1,FGFR2,FLT4,KDR,RET,TEK
HP	Neoplasm	HP:0002664	false	0.0222267	1.65312	897	27	15	4958	ABL1,BRAF,DDR2,FGFR1,FGFR2,FGFR3,FLT3,FLT4,KDR,KIT,PDGFRA,PDGFRB,RAF1,RET,TEK
HP	Underdeveloped supraorbital ridges	HP:0009891	false	0.0269921	1.56876	61	27	5	4958	BRAF,FGFR2,FGFR3,FLT4,KDR
HP	Abnormality of the distal phalanx of the hallux	HP:0010053	false	0.0290611	1.53669	10	27	3	4958	FGFR1,FGFR2,MAP3K20
HP	Short palm	HP:0004279	false	0.034467	1.4626	109	27	6	4958	DDR2,FGFR1,FGFR2,FGFR3,MAP3K7,PDGFRB
HP	Irregular hyperpigmentation	HP:0007400	false	0.0348746	1.45749	231	27	8	4958	BRAF,FGFR1,FGFR3,KIT,PDGFRA,PDGFRB,RAF1,RET
HP	Pectus excavatum	HP:0000767	false	0.0385304	1.4142	310	27	9	4958	ABL1,BRAF,DDR2,FGFR1,FGFR3,MAP3K20,MAP3K7,RAF1,RET
HP	Abnormality of the middle phalanges of the toes	HP:0010183	false	0.039814	1.39996	11	27	3	4958	FGFR1,FGFR2,FGFR3
HP	Leukemia	HP:0001909	false	0.0455425	1.34158	172	27	7	4958	ABL1,BRAF,FLT3,KIT,PDGFRA,PDGFRB,RAF1
HP	Broad proximal phalanx of toe	HP:0010204	false	0.0492474	1.30762	2	27	2	4958	FGFR1,FGFR2
HP	Broad proximal phalanx of the hallux	HP:0010086	false	0.0492474	1.30762	2	27	2	4958	FGFR1,FGFR2
HP	Calcaneonavicular fusion	HP:0008122	false	0.0492474	1.30762	2	27	2	4958	FGFR1,FGFR2
HP	Tracheal cartilaginous sleeve	HP:0005347	false	0.0492474	1.30762	2	27	2	4958	FGFR1,FGFR2
HP	Tooth malposition	HP:0000692	false	0.0495455	1.305	406	27	10	4958	ABL1,BRAF,CDK19,DDR2,FGFR1,FGFR2,FGFR3,MAP3K20,MAP3K7,PDGFRA
